# Supplementary material for: Genetic Diversity and Low Therapeutic Impact of Variant-Specific Markers in HIV-1 Pol Proteins
Source: Front Microbiol. 2022 Jul 14;13:866705. doi: 10.3389/fmicb.2022.866705 (PMC9330395; doi:10.3389/fmicb.2022.866705)
Supplement: Supplementary file 1 [file Table_1.XLSX]

## Sheet: Number of sequences
Supplementary Table 1. HIV-1 Pol LANL sequences analyzed in the present study.
In red, variants with ≤5 sequences. PR, protease; RT, reverse transcriptase; IN, integrase; CRF, circulating recombinant forms (LANL HIV sequence database, 2021).
			PR	RT	IN
Variants			Number of sequences
Non-M Groups		N	3	3	12
		O	24	3	50
		P	2	2	2
Group M	Subtypes	A	150	2	21
		A1	2114	363	258
		A2	22	0	5
		A3	104	3	7
		A4	1	0	3
		A6	1435	85	224
		A7	0	1	0
		A8	4	0	0
		B	26959	2036	1443
		C	9944	1607	1353
		D	1004	238	187
		F	2	0	0
		F1	753	41	44
		F2	84	3	28
		G	710	40	75
		H	37	0	11
		J	20	0	10
		K	1	0	2
		L	0	0	3
	CRF	01_AE	9090	1225	1196
		02_AG	3516	110	302
		03_A6B	45	1	8
		04_cpx	0	0	8
		05_DF	7	1	2
		06_cpx	265	19	103
		07_BC	1454	428	324
		08_BC	431	129	36
		09_cpx	34	0	5
		10_CD	7	0	3
		11_cpx	131	3	16
		12_BF	36	1	15
		13_cpx	42	2	12
		14_BG	50	3	12
		15_01B	0	0	8
		16_A2D	4	3	4
		17_BF1	2	0	7
		18_cpx	48	0	5
		19_cpx	178	0	3
		20_BG	62	0	3
		21_A2D	1	1	3
		22_01A1	55	1	14
		23_BG	5	0	2
		24_BG	28	0	8
		25_cpx	7	2	6
		26_A5U	9	4	4
		27_cpx	3	1	3
		28_BF1	3	3	5
		29_BF1	6	5	8
		30_0206	1	0	4
		31_BC	27	0	3
		32_06A6	0	0	4
		33_01B	59	4	6
		34_01B	2	0	3
		35_A1D	216	9	13
		36_cpx	3	3	3
		37_cpx	22	1	6
		38_BF1	0	0	5
		39_BF1	0	0	3
		40_BF1	0	0	4
		41_CD	3	3	3
		42_BF1	4	0	17
		43_02G	5	2	4
		44_BF1	2	0	2
		45_cpx	11	0	5
		46_BF1	0	0	3
		47_BF1	3	2	2
		48_01B	1	0	0
		49_cpx	10	3	4
		50_A1D	1	0	3
		51_01B	8	0	0
		52_01B	1	1	3
		53_01B	4	1	1
		54_01B	10	0	0
		55_01B	171	11	8
		56_cpx	4	4	4
		59_01B	5	0	0
		60_BC	25	0	2
		62_BC	1	0	0
		63_02A6	193	6	48
		65_cpx	5	2	2
		66_BF1	0	0	2
		67_01B	1	0	0
		68_01B	2	1	1
		69_01B	0	0	5
		71_BF1	0	0	1
		73_BG	1	1	1
		74_01B	3	0	0
		75_BF1	0	0	2
		76_01B	4	3	3
		81_cpx	3	0	0
		88_BC	0	0	2
		89_BF1	22	7	8
		92_C2U	0	0	2
		102_0107	3	0	0
		104_0107	1	1	1
		105_0108	1	1	1
		109_0107	1	1	1
		115_01C	1	0	0
		117_0107	1	1	1
