# Supplementary material for: Genetic Diversity and Low Therapeutic Impact of Variant-Specific Markers in HIV-1 Pol Proteins
Source: Front Microbiol. 2022 Jul 14;13:866705. doi: 10.3389/fmicb.2022.866705 (PMC9330395; doi:10.3389/fmicb.2022.866705)
Supplement: Supplementary file 2 [file Table_2.XLSX]

## Sheet: Sheet1
Supplementary Table 2. HIV-1 Pol LANL sequences per country analyzed in the present study.
PR, protease; RT, reverse transcriptase; IN, integrase
Country	PR	RT	IN
AFGHANISTAN	10	10	14
ALBANIA	64
ANGOLA, REPUBLIC OF	156		5
ANTIGUA AND BARBUDA	8
ARGENTINA	248		33
ARMENIA	15
AUSTRALIA	243	16	32
AUSTRIA	129
BANGLADESH	7
BELGIUM	438	14	68
BELIZE	1
BENIN	105	2
BOLIVIA			3
BOTSWANA	368	30	53
BRAZIL	1708	46	108
BURKINA FASO	282	3
BURUNDI	18
BELARUS	6		1
CAMBODIA	407
CAMEROON	1596	17	385
CANADA	2869	141	9
CABO VERDE	2
CENTRAL AFRICAN REPUBLIC	101		4
CHAD			2
CHILE			2
CHINA	6378	1433	975
COLOMBIA			7
CONGO	6
CONGO, THE DEMOCRATIC REPUBIC OF THE	107	13	44
CÔTE D'IVOIRE	316		1
CUBA	448		23
CYPRUS	55		65
CZECHIA	181
DENMARK	312		17
DJIBOUTI	15
DOMINICA	3
DOMINICAN REPUBLIC	157	3	3
ECUADOR			2
EL SALVADOR	186
EQUATORIAL GUINEA	38	10
ESTONIA			101
ESWATINI	47
ETHIOPIA	917		2
FINLAND	89		1
FRANCE	134	7	36
FRENCH GUIANA	292
GABON	128	1	2
GAMBIA	4	3	3
GEORGIA	43	5	5
GERMANY	5922	2	32
GHANA	46		13
GREECE	110		6
GREENLAND	15
GRENADA	4
GUINEA-BISSAU			2
GUYANA	6
HAITI	16	5	5
HONDURAS	337
HONG KONG	276		4
HUNGARY	164
INDIA	1319	66	48
INDONESIA	47	2	46
IRAN (ISLAMIC REPUBLIC OF)	209
ISRAEL	4		5
ITALY	533	19	6
JAMAICA	28	8	8
JAPAN	1537	376	35
KAZAKHSTAN	109		6
KENYA	745	47	86
KOREA, REPUBLIC OF (South)	390	70	110
KYRGYZSTAN	62
LATVIA	157
LIBERIA	105
LITHUANIA	6
LUXEMBOURG	104		17
MALAWI	47		1
MALAYSIA	412	4	6
MALI	409		2
MEXICO	1745	90	48
MONTSERRAT	1
MOROCCO	161
MOZAMBIQUE	511		1
MYANMAR			3
NEPAL	13	2	3
NETHERLANDS	103	1	4
NIGER			3
NIGERIA	386	68	17
NORWAY	113
PAKISTAN	21	21	21
PAPUA NEW GUINEA	122
PARAGUAY			7
PERU			7
PHILIPPINES	176
POLAND	951		35
PORTUGAL	268		2
PUERTO RICO	1
ROMANIA	451		2
RUSSIAN FEDERATION	1108	101	229
RWANDA	144	27	31
SAINT LUCIA	5
SAINT VINCENT AND THE GRENADINES	6
SAUDI ARABIA	4	4	38
SENEGAL	248	13	14
SERBIA	55
SEYCHELLES	41
SINGAPORE	290
SLOVAKIA	22
SLOVENIA	117
SOMALIA			1
SOUTH AFRICA	4136	946	645
SPAIN	1560	97	202
SURINAME	75
SWEDEN	638	23	46
SWITZERLAND	28	1	16
TAIWAN	130		2
TAJIKISTAN			114
TANZANIA, UNITED REPUBLIC OF	248	58	87
THAILAND	1571	239	404
TOGO	197	8
TRINIDAD AND TOBAGO	63	5	5
TUNISIA	84
TURKEY	58
UGANDA		487	184
UKRAINE	1446		13
UNITED KINGDOM	10	275	20
UNITED STATES OF AMERICA	548	719	495
UNKNOWN	6046		11
URUGUAY			15
UZBEKISTAN	233		8
VENEZUELA	120	5
VIET NAM	2744	439	406
YEMEN			5
ZAMBIA	633	455	471
ZIMBABWE	346
