# Supplementary material for: Genetic Diversity and Low Therapeutic Impact of Variant-Specific Markers in HIV-1 Pol Proteins
Source: Front Microbiol. 2022 Jul 14;13:866705. doi: 10.3389/fmicb.2022.866705 (PMC9330395; doi:10.3389/fmicb.2022.866705)
Supplement: Supplementary file 3 [file Table_3.XLSX]

## Sheet: Variants
Supplementary Table 3. HIV-1 Pol LANL variants per country and geographic region analyzed in the present study.
NA, Northern Africa; SA, Southern Africa; EA, Eastern Africa; WA, Western Africa; CA, Central Africa; SAM, South America; CAC, Central America & The Caribbean; NAM, North America; OC, Oceania; NEU, Northern Europe; SEU, Southern Europe; EEU, Eastern Europe; WEU, Western Europe; CAS, Central Asia; SEAS, South & Southeastern Asia; EAS, Eastern Asia; WAS, Western Asia.
PROTEASE				REVERSE TRANSCRIPTASE				INTEGRASE
Country	Region code	Variant	Number of sequences	Country	Region code	Variant	Number of sequences	Country	Region code	Variant	Number of sequences
ANGOLA, REPUBLIC OF	CA	01_AE	1	CAMEROON	CA	02_AG	5	ANGOLA, REPUBLIC OF	CA	02_AG	1
ANGOLA, REPUBLIC OF	CA	02_AG	18	CAMEROON	CA	13_cpx	1	ANGOLA, REPUBLIC OF	CA	F1	3
ANGOLA, REPUBLIC OF	CA	06_cpx	1	CAMEROON	CA	36_cpx	3	ANGOLA, REPUBLIC OF	CA	J	1
ANGOLA, REPUBLIC OF	CA	37_cpx	1	CAMEROON	CA	37_cpx	1	CAMEROON	CA	01_AE	4
ANGOLA, REPUBLIC OF	CA	A1	6	CAMEROON	CA	A1	1	CAMEROON	CA	02_AG	175
ANGOLA, REPUBLIC OF	CA	A2	3	CAMEROON	CA	F2	2	CAMEROON	CA	06_cpx	2
ANGOLA, REPUBLIC OF	CA	A3	9	CAMEROON	CA	G	1	CAMEROON	CA	11_cpx	13
ANGOLA, REPUBLIC OF	CA	A	15	CAMEROON	CA	N	2	CAMEROON	CA	13_cpx	9
ANGOLA, REPUBLIC OF	CA	C	42	CAMEROON	CA	P	1	CAMEROON	CA	18_cpx	2
ANGOLA, REPUBLIC OF	CA	D	15	CONGO, THE DEMOCRATIC REPUBIC OF THE	CA	05_DF	1	CAMEROON	CA	22_01A1	14
ANGOLA, REPUBLIC OF	CA	F1	19	CONGO, THE DEMOCRATIC REPUBIC OF THE	CA	26_A5U	3	CAMEROON	CA	25_cpx	3
ANGOLA, REPUBLIC OF	CA	G	18	CONGO, THE DEMOCRATIC REPUBIC OF THE	CA	27_cpx	1	CAMEROON	CA	36_cpx	3
ANGOLA, REPUBLIC OF	CA	H	5	CONGO, THE DEMOCRATIC REPUBIC OF THE	CA	C	4	CAMEROON	CA	37_cpx	6
ANGOLA, REPUBLIC OF	CA	J	2	CONGO, THE DEMOCRATIC REPUBIC OF THE	CA	D	2	CAMEROON	CA	45_cpx	1
ANGOLA, REPUBLIC OF	CA	K	1	CONGO, THE DEMOCRATIC REPUBIC OF THE	CA	G	2	CAMEROON	CA	A1	21
CAMEROON	CA	01_AE	14	EQUATORIAL GUINEA	CA	02_AG	5	CAMEROON	CA	A2	1
CAMEROON	CA	02_AG	1085	EQUATORIAL GUINEA	CA	22_01A1	1	CAMEROON	CA	A3	4
CAMEROON	CA	06_cpx	4	EQUATORIAL GUINEA	CA	26_A5U	1	CAMEROON	CA	A	17
CAMEROON	CA	09_cpx	11	EQUATORIAL GUINEA	CA	A3	2	CAMEROON	CA	B	1
CAMEROON	CA	11_cpx	65	EQUATORIAL GUINEA	CA	C	1	CAMEROON	CA	C	1
CAMEROON	CA	13_cpx	22	GABON	CA	02_AG	1	CAMEROON	CA	D	8
CAMEROON	CA	18_cpx	9	DOMINICAN REPUBLIC	CAC	B	3	CAMEROON	CA	F1	1
CAMEROON	CA	22_01A1	49	HAITI	CAC	B	5	CAMEROON	CA	F2	26
CAMEROON	CA	25_cpx	2	JAMAICA	CAC	B	8	CAMEROON	CA	G	28
CAMEROON	CA	30_0206	1	MEXICO	CAC	02_AG	1	CAMEROON	CA	H	1
CAMEROON	CA	36_cpx	3	MEXICO	CAC	B	89	CAMEROON	CA	J	1
CAMEROON	CA	37_cpx	10	TRINIDAD AND TOBAGO	CAC	B	5	CAMEROON	CA	K	1
CAMEROON	CA	43_02G	1	KENYA	EA	16_A2D	3	CAMEROON	CA	N	11
CAMEROON	CA	45_cpx	2	KENYA	EA	21_A2D	1	CAMEROON	CA	O	30
CAMEROON	CA	A1	38	KENYA	EA	A1	37	CAMEROON	CA	P	1
CAMEROON	CA	A2	3	KENYA	EA	C	4	CENTRAL AFRICAN REPUBLIC	CA	01_AE	2
CAMEROON	CA	A3	2	KENYA	EA	D	1	CENTRAL AFRICAN REPUBLIC	CA	H	2
CAMEROON	CA	A	48	KENYA	EA	G	1	CHAD	CA	D	2
CAMEROON	CA	B	2	RWANDA	EA	A1	24	CONGO, THE DEMOCRATIC REPUBIC OF THE	CA	26_A5U	4
CAMEROON	CA	C	4	RWANDA	EA	C	3	CONGO, THE DEMOCRATIC REPUBIC OF THE	CA	27_cpx	2
CAMEROON	CA	D	48	TANZANIA, UNITED REPUBLIC OF	EA	41_CD	3	CONGO, THE DEMOCRATIC REPUBIC OF THE	CA	45_cpx	2
CAMEROON	CA	F1	3	TANZANIA, UNITED REPUBLIC OF	EA	A1	17	CONGO, THE DEMOCRATIC REPUBIC OF THE	CA	92_C2U	1
CAMEROON	CA	F2	54	TANZANIA, UNITED REPUBLIC OF	EA	C	37	CONGO, THE DEMOCRATIC REPUBIC OF THE	CA	A1	5
CAMEROON	CA	G	84	TANZANIA, UNITED REPUBLIC OF	EA	D	1	CONGO, THE DEMOCRATIC REPUBIC OF THE	CA	A2	3
CAMEROON	CA	H	10	UGANDA	EA	A1	251	CONGO, THE DEMOCRATIC REPUBIC OF THE	CA	A4	3
CAMEROON	CA	J	7	UGANDA	EA	C	7	CONGO, THE DEMOCRATIC REPUBIC OF THE	CA	A	1
CAMEROON	CA	N	2	UGANDA	EA	D	229	CONGO, THE DEMOCRATIC REPUBIC OF THE	CA	D	8
CAMEROON	CA	O	12	ZAMBIA	EA	C	455	CONGO, THE DEMOCRATIC REPUBIC OF THE	CA	G	4
CAMEROON	CA	P	1	CHINA	EAS	01_AE	547	CONGO, THE DEMOCRATIC REPUBIC OF THE	CA	H	4
CENTRAL AFRICAN REPUBLIC	CA	01_AE	9	CHINA	EAS	02_AG	2	CONGO, THE DEMOCRATIC REPUBIC OF THE	CA	J	3
CENTRAL AFRICAN REPUBLIC	CA	02_AG	2	CHINA	EAS	06_cpx	1	CONGO, THE DEMOCRATIC REPUBIC OF THE	CA	K	1
CENTRAL AFRICAN REPUBLIC	CA	05_DF	1	CHINA	EAS	07_BC	426	CONGO, THE DEMOCRATIC REPUBIC OF THE	CA	L	3
CENTRAL AFRICAN REPUBLIC	CA	06_cpx	1	CHINA	EAS	08_BC	129	GABON	CA	45_cpx	1
CENTRAL AFRICAN REPUBLIC	CA	09_cpx	3	CHINA	EAS	104_0107	1	GABON	CA	B	1
CENTRAL AFRICAN REPUBLIC	CA	11_cpx	35	CHINA	EAS	105_0108	1	MEXICO	CAC	02_AG	1
CENTRAL AFRICAN REPUBLIC	CA	13_cpx	5	CHINA	EAS	109_0107	1	MEXICO	CAC	B	47
CENTRAL AFRICAN REPUBLIC	CA	A1	23	CHINA	EAS	117_0107	1	CUBA	CAC	18_cpx	3
CENTRAL AFRICAN REPUBLIC	CA	A2	2	CHINA	EAS	12_BF	1	CUBA	CAC	19_cpx	3
CENTRAL AFRICAN REPUBLIC	CA	A	1	CHINA	EAS	55_01B	11	CUBA	CAC	20_BG	2
CENTRAL AFRICAN REPUBLIC	CA	B	2	CHINA	EAS	65_cpx	2	CUBA	CAC	23_BG	2
CENTRAL AFRICAN REPUBLIC	CA	F2	2	CHINA	EAS	68_01B	1	CUBA	CAC	24_BG	8
CENTRAL AFRICAN REPUBLIC	CA	G	11	CHINA	EAS	B	298	CUBA	CAC	B	2
CENTRAL AFRICAN REPUBLIC	CA	H	1	CHINA	EAS	C	11	CUBA	CAC	G	3
CENTRAL AFRICAN REPUBLIC	CA	J	3	JAPAN	EAS	76_01B	3	DOMINICAN REPUBLIC	CAC	B	3
CONGO	CA	C	2	JAPAN	EAS	B	373	HAITI	CAC	B	5
CONGO	CA	D	1	KOREA, REPUBLIC OF (South)	EAS	02_AG	1	JAMAICA	CAC	B	8
CONGO	CA	F1	1	KOREA, REPUBLIC OF (South)	EAS	07_BC	1	TRINIDAD AND TOBAGO	CAC	B	5
CONGO	CA	H	1	KOREA, REPUBLIC OF (South)	EAS	B	67	KAZAKHSTAN	CAS	A6	6
CONGO	CA	J	1	KOREA, REPUBLIC OF (South)	EAS	D	1	TAJIKISTAN	CAS	02_AG	70
CONGO, THE DEMOCRATIC REPUBIC OF THE	CA	01_AE	1	RUSSIAN FEDERATION	EEU	02_AG	1	TAJIKISTAN	CAS	03_A6B	4
CONGO, THE DEMOCRATIC REPUBIC OF THE	CA	02_AG	3	RUSSIAN FEDERATION	EEU	03_A6B	1	TAJIKISTAN	CAS	63_02A6	3
CONGO, THE DEMOCRATIC REPUBIC OF THE	CA	05_DF	3	RUSSIAN FEDERATION	EEU	56_cpx	1	TAJIKISTAN	CAS	A1	1
CONGO, THE DEMOCRATIC REPUBIC OF THE	CA	11_cpx	4	RUSSIAN FEDERATION	EEU	63_02A6	6	TAJIKISTAN	CAS	A6	33
CONGO, THE DEMOCRATIC REPUBIC OF THE	CA	13_cpx	3	RUSSIAN FEDERATION	EEU	A6	79	TAJIKISTAN	CAS	B	1
CONGO, THE DEMOCRATIC REPUBIC OF THE	CA	26_A5U	6	RUSSIAN FEDERATION	EEU	B	12	TAJIKISTAN	CAS	C	2
CONGO, THE DEMOCRATIC REPUBIC OF THE	CA	27_cpx	1	RUSSIAN FEDERATION	EEU	G	1	UZBEKISTAN	CAS	A6	8
CONGO, THE DEMOCRATIC REPUBIC OF THE	CA	37_cpx	1	CANADA	NAM	A1	1	ETHIOPIA	EA	C	2
CONGO, THE DEMOCRATIC REPUBIC OF THE	CA	45_cpx	3	CANADA	NAM	B	140	KENYA	EA	16_A2D	3
CONGO, THE DEMOCRATIC REPUBIC OF THE	CA	A1	22	UNITED STATES OF AMERICA	NAM	01_AE	3	KENYA	EA	21_A2D	3
CONGO, THE DEMOCRATIC REPUBIC OF THE	CA	A2	1	UNITED STATES OF AMERICA	NAM	02_AG	1	KENYA	EA	A1	68
CONGO, THE DEMOCRATIC REPUBIC OF THE	CA	A4	1	UNITED STATES OF AMERICA	NAM	B	707	KENYA	EA	C	6
CONGO, THE DEMOCRATIC REPUBIC OF THE	CA	A	4	UNITED STATES OF AMERICA	NAM	C	5	KENYA	EA	D	4
CONGO, THE DEMOCRATIC REPUBIC OF THE	CA	C	22	UNITED STATES OF AMERICA	NAM	D	1	KENYA	EA	G	2
CONGO, THE DEMOCRATIC REPUBIC OF THE	CA	D	14	UNITED STATES OF AMERICA	NAM	F1	1	MALAWI	EA	C	1
CONGO, THE DEMOCRATIC REPUBIC OF THE	CA	F1	2	UNITED STATES OF AMERICA	NAM	O	1	MOZAMBIQUE	EA	C	1
CONGO, THE DEMOCRATIC REPUBIC OF THE	CA	G	10	SWEDEN	NEU	01_AE	3	RWANDA	EA	A1	28
CONGO, THE DEMOCRATIC REPUBIC OF THE	CA	H	4	SWEDEN	NEU	02_AG	2	RWANDA	EA	C	3
CONGO, THE DEMOCRATIC REPUBIC OF THE	CA	J	2	SWEDEN	NEU	A1	2	SOMALIA	EA	C	1
EQUATORIAL GUINEA	CA	02_AG	22	SWEDEN	NEU	B	7	TANZANIA, UNITED REPUBLIC OF	EA	10_CD	3
EQUATORIAL GUINEA	CA	06_cpx	1	SWEDEN	NEU	C	9	TANZANIA, UNITED REPUBLIC OF	EA	41_CD	3
EQUATORIAL GUINEA	CA	09_cpx	1	UNITED KINGDOM	NEU	01_AE	13	TANZANIA, UNITED REPUBLIC OF	EA	A1	22
EQUATORIAL GUINEA	CA	11_cpx	1	UNITED KINGDOM	NEU	02_AG	29	TANZANIA, UNITED REPUBLIC OF	EA	C	57
EQUATORIAL GUINEA	CA	14_BG	2	UNITED KINGDOM	NEU	06_cpx	10	TANZANIA, UNITED REPUBLIC OF	EA	D	2
EQUATORIAL GUINEA	CA	22_01A1	1	UNITED KINGDOM	NEU	11_cpx	3	UGANDA	EA	A1	56
EQUATORIAL GUINEA	CA	26_A5U	2	UNITED KINGDOM	NEU	A1	4	UGANDA	EA	C	7
EQUATORIAL GUINEA	CA	A3	2	UNITED KINGDOM	NEU	A6	4	UGANDA	EA	D	121
EQUATORIAL GUINEA	CA	A	1	UNITED KINGDOM	NEU	A	1	ZAMBIA	EA	C	471
EQUATORIAL GUINEA	CA	C	2	UNITED KINGDOM	NEU	B	179	CHINA	EAS	01_AE	369
EQUATORIAL GUINEA	CA	F2	1	UNITED KINGDOM	NEU	C	14	CHINA	EAS	07_BC	321
EQUATORIAL GUINEA	CA	G	1	UNITED KINGDOM	NEU	D	2	CHINA	EAS	08_BC	36
EQUATORIAL GUINEA	CA	H	1	UNITED KINGDOM	NEU	F1	14	CHINA	EAS	104_0107	1
GABON	CA	01_AE	1	UNITED KINGDOM	NEU	G	2	CHINA	EAS	105_0108	1
GABON	CA	02_AG	76	AUSTRALIA	OC	A1	1	CHINA	EAS	109_0107	1
GABON	CA	06_cpx	3	AUSTRALIA	OC	B	15	CHINA	EAS	117_0107	1
GABON	CA	09_cpx	1	BOTSWANA	SA	C	30	CHINA	EAS	12_BF	1
GABON	CA	11_cpx	4	SOUTH AFRICA	SA	A1	3	CHINA	EAS	55_01B	8
GABON	CA	22_01A1	4	SOUTH AFRICA	SA	A	1	CHINA	EAS	65_cpx	2
GABON	CA	37_cpx	3	SOUTH AFRICA	SA	B	8	CHINA	EAS	68_01B	1
GABON	CA	A1	15	SOUTH AFRICA	SA	C	933	CHINA	EAS	88_BC	2
GABON	CA	D	2	SOUTH AFRICA	SA	G	1	CHINA	EAS	B	226
GABON	CA	F1	1	BRAZIL	SAM	28_BF1	3	CHINA	EAS	C	4
GABON	CA	F2	5	BRAZIL	SAM	29_BF1	5	CHINA	EAS	G	1
GABON	CA	G	11	BRAZIL	SAM	B	26	HONG KONG	EAS	01_AE	1
GABON	CA	H	1	BRAZIL	SAM	C	12	HONG KONG	EAS	B	3
GABON	CA	J	1	VENEZUELA	SAM	B	5	JAPAN	EAS	01_AE	2
ANTIGUA AND BARBUDA	CAC	B	8	AFGHANISTAN	SEAS	01_AE	1	JAPAN	EAS	69_01B	5
BELIZE	CAC	B	1	AFGHANISTAN	SEAS	35_A1D	9	JAPAN	EAS	76_01B	3
CUBA	CAC	05_DF	1	INDIA	SEAS	A1	1	JAPAN	EAS	B	25
CUBA	CAC	18_cpx	35	INDIA	SEAS	C	65	KOREA, REPUBLIC OF (South)	EAS	02_AG	2
CUBA	CAC	19_cpx	172	INDONESIA	SEAS	33_01B	2	KOREA, REPUBLIC OF (South)	EAS	07_BC	1
CUBA	CAC	20_BG	55	MALAYSIA	SEAS	33_01B	2	KOREA, REPUBLIC OF (South)	EAS	16_A2D	1
CUBA	CAC	23_BG	2	MALAYSIA	SEAS	52_01B	1	KOREA, REPUBLIC OF (South)	EAS	B	105
CUBA	CAC	24_BG	22	MALAYSIA	SEAS	53_01B	1	KOREA, REPUBLIC OF (South)	EAS	D	1
CUBA	CAC	A	1	NEPAL	SEAS	C	2	TAIWAN	EAS	07_BC	1
CUBA	CAC	B	133	PAKISTAN	SEAS	02_AG	3	TAIWAN	EAS	B	1
CUBA	CAC	C	13	PAKISTAN	SEAS	A1	17	BELARUS	EEU	03_A6B	1
CUBA	CAC	F1	1	PAKISTAN	SEAS	C	1	POLAND	EEU	B	10
CUBA	CAC	G	10	THAILAND	SEAS	01_AE	221	POLAND	EEU	C	1
CUBA	CAC	H	3	THAILAND	SEAS	02_AG	1	POLAND	EEU	D	22
DOMINICA	CAC	B	3	THAILAND	SEAS	B	16	POLAND	EEU	G	2
DOMINICAN REPUBLIC	CAC	B	157	THAILAND	SEAS	C	1	ROMANIA	EEU	F1	2
EL SALVADOR	CAC	B	186	VIET NAM	SEAS	01_AE	437	RUSSIAN FEDERATION	EEU	02_AG	1
GRENADA	CAC	B	4	VIET NAM	SEAS	07_BC	1	RUSSIAN FEDERATION	EEU	03_A6B	3
HAITI	CAC	B	16	VIET NAM	SEAS	B	1	RUSSIAN FEDERATION	EEU	06_cpx	1
HONDURAS	CAC	B	335	ITALY	SEU	02_AG	1	RUSSIAN FEDERATION	EEU	56_cpx	1
HONDURAS	CAC	C	1	ITALY	SEU	A6	1	RUSSIAN FEDERATION	EEU	63_02A6	45
HONDURAS	CAC	F	1	ITALY	SEU	B	15	RUSSIAN FEDERATION	EEU	A6	160
JAMAICA	CAC	B	28	ITALY	SEU	F1	2	RUSSIAN FEDERATION	EEU	B	16
MEXICO	CAC	02_AG	1	SPAIN	SEU	02_AG	5	RUSSIAN FEDERATION	EEU	G	2
MEXICO	CAC	B	1744	SPAIN	SEU	14_BG	3	UKRAINE	EEU	A6	10
MONTSERRAT	CAC	B	1	SPAIN	SEU	47_BF1	2	UKRAINE	EEU	B	3
PUERTO RICO	CAC	B	1	SPAIN	SEU	89_BF1	7	CANADA	NAM	B	9
SAINT LUCIA	CAC	B	4	SPAIN	SEU	A1	3	UNITED STATES OF AMERICA	NAM	01_AE	7
SAINT LUCIA	CAC	C	1	SPAIN	SEU	B	44	UNITED STATES OF AMERICA	NAM	02_AG	4
SAINT VINCENT AND THE GRENADINES	CAC	B	6	SPAIN	SEU	C	5	UNITED STATES OF AMERICA	NAM	09_cpx	1
TRINIDAD AND TOBAGO	CAC	B	63	SPAIN	SEU	F1	22	UNITED STATES OF AMERICA	NAM	B	477
KAZAKHSTAN	CAS	02_AG	40	SPAIN	SEU	G	5	UNITED STATES OF AMERICA	NAM	C	2
KAZAKHSTAN	CAS	07_BC	1	SPAIN	SEU	O	1	UNITED STATES OF AMERICA	NAM	F1	1
KAZAKHSTAN	CAS	A6	66	BENIN	WA	02_AG	2	UNITED STATES OF AMERICA	NAM	O	3
KAZAKHSTAN	CAS	B	2	BURKINA FASO	WA	06_cpx	3	AUSTRALIA	OC	06_cpx	1
KYRGYZSTAN	CAS	02_AG	35	GAMBIA	WA	49_cpx	3	AUSTRALIA	OC	A1	1
KYRGYZSTAN	CAS	03_A6B	1	NIGERIA	WA	02_AG	33	AUSTRALIA	OC	B	30
KYRGYZSTAN	CAS	63_02A6	2	NIGERIA	WA	06_cpx	4	BOTSWANA	SA	49_cpx	1
KYRGYZSTAN	CAS	A6	24	NIGERIA	WA	A7	1	BOTSWANA	SA	C	52
UZBEKISTAN	CAS	02_AG	14	NIGERIA	WA	C	1	SOUTH AFRICA	SA	A1	5
UZBEKISTAN	CAS	63_02A6	132	NIGERIA	WA	D	1	SOUTH AFRICA	SA	A	1
UZBEKISTAN	CAS	A6	82	NIGERIA	WA	F2	1	SOUTH AFRICA	SA	B	9
UZBEKISTAN	CAS	B	4	NIGERIA	WA	G	27	SOUTH AFRICA	SA	C	623
UZBEKISTAN	CAS	C	1	SENEGAL	WA	02_AG	9	SOUTH AFRICA	SA	D	5
BURUNDI	EA	A	2	SENEGAL	WA	06_cpx	1	SOUTH AFRICA	SA	F2	1
BURUNDI	EA	C	16	SENEGAL	WA	B	1	SOUTH AFRICA	SA	G	1
DJIBOUTI	EA	02_AG	4	SENEGAL	WA	C	2	ARGENTINA	SAM	12_BF	8
DJIBOUTI	EA	C	10	TOGO	WA	02_AG	7	ARGENTINA	SAM	17_BF1	3
DJIBOUTI	EA	D	1	TOGO	WA	A3	1	ARGENTINA	SAM	B	20
ETHIOPIA	EA	02_AG	1	GEORGIA	WAS	A6	1	ARGENTINA	SAM	C	1
ETHIOPIA	EA	A1	1	GEORGIA	WAS	B	3	ARGENTINA	SAM	F1	1
ETHIOPIA	EA	C	914	GEORGIA	WAS	C	1	BOLIVIA	SAM	17_BF1	1
ETHIOPIA	EA	D	1	SAUDI ARABIA	WAS	25_cpx	2	BOLIVIA	SAM	89_BF1	1
KENYA	EA	16_A2D	3	SAUDI ARABIA	WAS	43_02G	2	BOLIVIA	SAM	B	1
KENYA	EA	21_A2D	1	BELGIUM	WEU	02_AG	1	BRAZIL	SAM	28_BF1	5
KENYA	EA	A1	552	BELGIUM	WEU	13_cpx	1	BRAZIL	SAM	29_BF1	8
KENYA	EA	A2	4	BELGIUM	WEU	A1	1	BRAZIL	SAM	31_BC	3
KENYA	EA	B	1	BELGIUM	WEU	B	6	BRAZIL	SAM	39_BF1	3
KENYA	EA	C	78	BELGIUM	WEU	C	4	BRAZIL	SAM	40_BF1	4
KENYA	EA	D	100	BELGIUM	WEU	O	1	BRAZIL	SAM	46_BF1	3
KENYA	EA	G	6	FRANCE	WEU	56_cpx	3	BRAZIL	SAM	60_BC	1
MALAWI	EA	C	47	FRANCE	WEU	B	1	BRAZIL	SAM	71_BF1	1
MOZAMBIQUE	EA	14_BG	2	FRANCE	WEU	F1	1	BRAZIL	SAM	B	63
MOZAMBIQUE	EA	37_cpx	7	FRANCE	WEU	N	1	BRAZIL	SAM	C	7
MOZAMBIQUE	EA	A1	5	FRANCE	WEU	P	1	BRAZIL	SAM	D	1
MOZAMBIQUE	EA	C	490	GERMANY	WEU	73_BG	1	BRAZIL	SAM	F1	9
MOZAMBIQUE	EA	D	4	GERMANY	WEU	F1	1	CHILE	SAM	44_BF1	2
MOZAMBIQUE	EA	G	3	NETHERLANDS	WEU	B	1	COLOMBIA	SAM	B	7
RWANDA	EA	A1	126	SWITZERLAND	WEU	B	1	ECUADOR	SAM	B	2
RWANDA	EA	C	16					PARAGUAY	SAM	17_BF1	2
RWANDA	EA	D	2					PARAGUAY	SAM	66_BF1	2
SEYCHELLES	EA	01_AE	1					PARAGUAY	SAM	B	3
SEYCHELLES	EA	02_AG	2					PERU	SAM	17_BF1	1
SEYCHELLES	EA	03_A6B	1					PERU	SAM	B	6
SEYCHELLES	EA	A1	14					URUGUAY	SAM	12_BF	4
SEYCHELLES	EA	A	2					URUGUAY	SAM	38_BF1	5
SEYCHELLES	EA	B	9					URUGUAY	SAM	B	5
SEYCHELLES	EA	C	11					URUGUAY	SAM	C	1
SEYCHELLES	EA	D	1					AFGHANISTAN	SEAS	01_AE	1
TANZANIA, UNITED REPUBLIC OF	EA	10_CD	5					AFGHANISTAN	SEAS	35_A1D	13
TANZANIA, UNITED REPUBLIC OF	EA	41_CD	3					INDIA	SEAS	A1	5
TANZANIA, UNITED REPUBLIC OF	EA	A1	80					INDIA	SEAS	C	43
TANZANIA, UNITED REPUBLIC OF	EA	A	7					NEPAL	SEAS	C	3
TANZANIA, UNITED REPUBLIC OF	EA	C	111					PAKISTAN	SEAS	02_AG	3
TANZANIA, UNITED REPUBLIC OF	EA	D	42					PAKISTAN	SEAS	A1	17
UGANDA	EA	A1	772					PAKISTAN	SEAS	C	1
UGANDA	EA	A2	1					INDONESIA	SEAS	01_AE	41
UGANDA	EA	A	2					INDONESIA	SEAS	33_01B	2
UGANDA	EA	C	46					INDONESIA	SEAS	B	3
UGANDA	EA	D	621					MALAYSIA	SEAS	33_01B	4
UGANDA	EA	G	4					MALAYSIA	SEAS	52_01B	1
ZAMBIA	EA	A2	1					MALAYSIA	SEAS	53_01B	1
ZAMBIA	EA	C	632					MYANMAR	SEAS	01_AE	1
ZIMBABWE	EA	C	344					MYANMAR	SEAS	B	1
ZIMBABWE	EA	F1	1					MYANMAR	SEAS	C	1
ZIMBABWE	EA	G	1					THAILAND	SEAS	01_AE	351
CHINA	EAS	01_AE	3236					THAILAND	SEAS	02_AG	1
CHINA	EAS	02_AG	2					THAILAND	SEAS	15_01B	8
CHINA	EAS	06_cpx	4					THAILAND	SEAS	34_01B	3
CHINA	EAS	07_BC	1324					THAILAND	SEAS	52_01B	2
CHINA	EAS	08_BC	430					THAILAND	SEAS	B	38
CHINA	EAS	102_0107	3					THAILAND	SEAS	C	1
CHINA	EAS	104_0107	1					VIET NAM	SEAS	01_AE	405
CHINA	EAS	105_0108	1					VIET NAM	SEAS	07_BC	1
CHINA	EAS	109_0107	1					GREECE	SEU	04_cpx	6
CHINA	EAS	115_01C	1					ITALY	SEU	02_AG	1
CHINA	EAS	117_0107	1					ITALY	SEU	75_BF1	2
CHINA	EAS	12_BF	1					ITALY	SEU	A6	1
CHINA	EAS	18_cpx	1					ITALY	SEU	A	1
CHINA	EAS	35_A1D	1					ITALY	SEU	G	1
CHINA	EAS	55_01B	169					PORTUGAL	SEU	14_BG	2
CHINA	EAS	59_01B	5					SPAIN	SEU	02_AG	5
CHINA	EAS	62_BC	1					SPAIN	SEU	05_DF	1
CHINA	EAS	65_cpx	5					SPAIN	SEU	12_BF	1
CHINA	EAS	67_01B	1					SPAIN	SEU	14_BG	10
CHINA	EAS	68_01B	2					SPAIN	SEU	20_BG	1
CHINA	EAS	A1	5					SPAIN	SEU	47_BF1	2
CHINA	EAS	A6	2					SPAIN	SEU	89_BF1	7
CHINA	EAS	B	1034					SPAIN	SEU	A1	3
CHINA	EAS	C	140					SPAIN	SEU	B	138
CHINA	EAS	F1	1					SPAIN	SEU	C	5
CHINA	EAS	G	6					SPAIN	SEU	F1	22
HONG KONG	EAS	01_AE	116					SPAIN	SEU	G	7
HONG KONG	EAS	02_AG	1					CÔTE D'IVOIRE	WA	09_cpx	1
HONG KONG	EAS	55_01B	1					GAMBIA	WA	49_cpx	3
HONG KONG	EAS	B	151					GHANA	WA	02_AG	9
HONG KONG	EAS	C	6					GHANA	WA	06_cpx	1
HONG KONG	EAS	D	1					GHANA	WA	09_cpx	1
JAPAN	EAS	01_AE	104					GHANA	WA	30_0206	1
JAPAN	EAS	02_AG	4					GHANA	WA	G	1
JAPAN	EAS	76_01B	4					GUINEA-BISSAU	WA	02_AG	2
JAPAN	EAS	A1	16					MALI	WA	06_cpx	2
JAPAN	EAS	A6	1					NIGER	WA	30_0206	3
JAPAN	EAS	B	1376					NIGERIA	WA	02_AG	7
JAPAN	EAS	C	18					NIGERIA	WA	G	10
JAPAN	EAS	D	5					SENEGAL	WA	02_AG	2
JAPAN	EAS	F1	5					SENEGAL	WA	06_cpx	1
JAPAN	EAS	G	4					SENEGAL	WA	09_cpx	2
KOREA, REPUBLIC OF (South)	EAS	01_AE	10					SENEGAL	WA	A3	3
KOREA, REPUBLIC OF (South)	EAS	02_AG	6					SENEGAL	WA	C	2
KOREA, REPUBLIC OF (South)	EAS	06_cpx	2					SENEGAL	WA	D	1
KOREA, REPUBLIC OF (South)	EAS	07_BC	3					SENEGAL	WA	O	3
KOREA, REPUBLIC OF (South)	EAS	A6	1					CYPRUS	WAS	02_AG	1
KOREA, REPUBLIC OF (South)	EAS	B	364					CYPRUS	WAS	04_cpx	2
KOREA, REPUBLIC OF (South)	EAS	C	3					CYPRUS	WAS	A1	10
KOREA, REPUBLIC OF (South)	EAS	D	1					CYPRUS	WAS	A2	1
TAIWAN	EAS	01_AE	9					CYPRUS	WAS	A6	4
TAIWAN	EAS	07_BC	121					CYPRUS	WAS	B	42
BELARUS	EEU	A6	6					CYPRUS	WAS	C	4
CZECHIA	EEU	01_AE	10					CYPRUS	WAS	D	1
CZECHIA	EEU	02_AG	6					GEORGIA	WAS	A6	1
CZECHIA	EEU	06_cpx	2					GEORGIA	WAS	B	3
CZECHIA	EEU	A1	3					GEORGIA	WAS	C	1
CZECHIA	EEU	A6	18					ISRAEL	WAS	C	5
CZECHIA	EEU	B	135					SAUDI ARABIA	WAS	02_AG	2
CZECHIA	EEU	C	3					SAUDI ARABIA	WAS	25_cpx	3
CZECHIA	EEU	G	4					SAUDI ARABIA	WAS	43_02G	4
HUNGARY	EEU	01_AE	1					SAUDI ARABIA	WAS	A1	2
HUNGARY	EEU	02_AG	2					SAUDI ARABIA	WAS	B	6
HUNGARY	EEU	A6	3					SAUDI ARABIA	WAS	C	14
HUNGARY	EEU	B	154					SAUDI ARABIA	WAS	D	2
HUNGARY	EEU	F1	3					SAUDI ARABIA	WAS	G	5
HUNGARY	EEU	G	1					YEMEN	WAS	B	2
POLAND	EEU	01_AE	10					YEMEN	WAS	C	1
POLAND	EEU	02_AG	7					YEMEN	WAS	D	2
POLAND	EEU	06_cpx	1					BELGIUM	WEU	01_AE	7
POLAND	EEU	13_cpx	1					BELGIUM	WEU	02_AG	7
POLAND	EEU	A1	5					BELGIUM	WEU	05_DF	1
POLAND	EEU	A6	40					BELGIUM	WEU	12_BF	1
POLAND	EEU	A	1					BELGIUM	WEU	13_cpx	3
POLAND	EEU	B	830					BELGIUM	WEU	A1	8
POLAND	EEU	C	16					BELGIUM	WEU	B	12
POLAND	EEU	D	34					BELGIUM	WEU	C	7
POLAND	EEU	F1	4					BELGIUM	WEU	D	7
POLAND	EEU	G	2					BELGIUM	WEU	F1	1
ROMANIA	EEU	02_AG	4					BELGIUM	WEU	F2	1
ROMANIA	EEU	06_cpx	1					BELGIUM	WEU	G	6
ROMANIA	EEU	14_BG	34					BELGIUM	WEU	H	3
ROMANIA	EEU	35_A1D	1					BELGIUM	WEU	J	3
ROMANIA	EEU	A1	2					BELGIUM	WEU	O	1
ROMANIA	EEU	B	31					DENMARK	NEU	B	16
ROMANIA	EEU	C	18					DENMARK	NEU	C	1
ROMANIA	EEU	F1	340					ESTONIA	NEU	02_AG	1
ROMANIA	EEU	F	1					ESTONIA	NEU	06_cpx	95
ROMANIA	EEU	G	19					ESTONIA	NEU	32_06A6	4
RUSSIAN FEDERATION	EEU	01_AE	4					ESTONIA	NEU	A6	1
RUSSIAN FEDERATION	EEU	02_AG	6					FINLAND	NEU	F1	1
RUSSIAN FEDERATION	EEU	03_A6B	41					FRANCE	WEU	02_AG	2
RUSSIAN FEDERATION	EEU	56_cpx	1					FRANCE	WEU	11_cpx	2
RUSSIAN FEDERATION	EEU	63_02A6	59					FRANCE	WEU	27_cpx	1
RUSSIAN FEDERATION	EEU	A6	854					FRANCE	WEU	45_cpx	1
RUSSIAN FEDERATION	EEU	B	122					FRANCE	WEU	56_cpx	3
RUSSIAN FEDERATION	EEU	C	8					FRANCE	WEU	60_BC	1
RUSSIAN FEDERATION	EEU	D	1					FRANCE	WEU	B	9
RUSSIAN FEDERATION	EEU	F1	2					FRANCE	WEU	F1	2
RUSSIAN FEDERATION	EEU	G	10					FRANCE	WEU	N	1
SLOVAKIA	EEU	02_AG	1					FRANCE	WEU	O	13
SLOVAKIA	EEU	B	20					FRANCE	WEU	P	1
SLOVAKIA	EEU	C	1					GERMANY	WEU	73_BG	1
UKRAINE	EEU	A6	10					GERMANY	WEU	B	31
MOROCCO	NA	01_AE	1					LUXEMBOURG	WEU	42_BF1	17
MOROCCO	NA	02_AG	42					NETHERLANDS	WEU	B	4
MOROCCO	NA	A1	6					SWEDEN	NEU	01_AE	3
MOROCCO	NA	B	109					SWEDEN	NEU	02_AG	3
MOROCCO	NA	C	2					SWEDEN	NEU	A1	6
MOROCCO	NA	F1	1					SWEDEN	NEU	B	11
TUNISIA	NA	02_AG	45					SWEDEN	NEU	C	20
TUNISIA	NA	06_cpx	2					SWEDEN	NEU	G	1
TUNISIA	NA	19_cpx	1					SWEDEN	NEU	J	2
TUNISIA	NA	43_02G	1					SWITZERLAND	WEU	A	1
TUNISIA	NA	A1	1					SWITZERLAND	WEU	B	15
TUNISIA	NA	B	29					UNITED KINGDOM	NEU	01_AE	2
TUNISIA	NA	C	1					UNITED KINGDOM	NEU	50_A1D	3
TUNISIA	NA	F2	1					UNITED KINGDOM	NEU	B	14
TUNISIA	NA	G	3					UNITED KINGDOM	NEU	H	1
CANADA	NAM	01_AE	8					UNKNOWN		02_AG	2
CANADA	NAM	02_AG	6					UNKNOWN		11_cpx	1
CANADA	NAM	06_cpx	1					UNKNOWN		92_C2U	1
CANADA	NAM	A1	16					UNKNOWN		B	4
CANADA	NAM	B	2767					UNKNOWN		C	1
CANADA	NAM	C	59					UNKNOWN		F1	1
CANADA	NAM	D	5					UNKNOWN		G	1
CANADA	NAM	F1	1
CANADA	NAM	F2	2
CANADA	NAM	G	4
GREENLAND	NAM	13_cpx	1
GREENLAND	NAM	B	14
UNITED STATES OF AMERICA	NAM	01_AE	54
UNITED STATES OF AMERICA	NAM	02_AG	25
UNITED STATES OF AMERICA	NAM	06_cpx	2
UNITED STATES OF AMERICA	NAM	07_BC	2
UNITED STATES OF AMERICA	NAM	12_BF	1
UNITED STATES OF AMERICA	NAM	20_BG	1
UNITED STATES OF AMERICA	NAM	24_BG	2
UNITED STATES OF AMERICA	NAM	43_02G	1
UNITED STATES OF AMERICA	NAM	44_BF1	1
UNITED STATES OF AMERICA	NAM	55_01B	1
UNITED STATES OF AMERICA	NAM	A1	6
UNITED STATES OF AMERICA	NAM	A3	1
UNITED STATES OF AMERICA	NAM	A6	4
UNITED STATES OF AMERICA	NAM	A	7
UNITED STATES OF AMERICA	NAM	B	5868
UNITED STATES OF AMERICA	NAM	C	52
UNITED STATES OF AMERICA	NAM	D	7
UNITED STATES OF AMERICA	NAM	F1	4
UNITED STATES OF AMERICA	NAM	G	5
UNITED STATES OF AMERICA	NAM	O	2
DENMARK	NEU	01_AE	25
DENMARK	NEU	02_AG	13
DENMARK	NEU	06_cpx	1
DENMARK	NEU	25_cpx	2
DENMARK	NEU	A1	20
DENMARK	NEU	A6	1
DENMARK	NEU	B	204
DENMARK	NEU	C	27
DENMARK	NEU	D	6
DENMARK	NEU	G	12
DENMARK	NEU	H	1
FINLAND	NEU	01_AE	17
FINLAND	NEU	02_AG	3
FINLAND	NEU	06_cpx	4
FINLAND	NEU	A1	2
FINLAND	NEU	A6	3
FINLAND	NEU	B	47
FINLAND	NEU	C	11
FINLAND	NEU	D	1
FINLAND	NEU	G	1
LATVIA	NEU	A6	133
LATVIA	NEU	B	24
LITHUANIA	NEU	A6	3
LITHUANIA	NEU	B	3
NORWAY	NEU	01_AE	8
NORWAY	NEU	02_AG	7
NORWAY	NEU	06_cpx	2
NORWAY	NEU	11_cpx	1
NORWAY	NEU	A1	5
NORWAY	NEU	A6	2
NORWAY	NEU	B	59
NORWAY	NEU	C	24
NORWAY	NEU	D	3
NORWAY	NEU	F2	2
SWEDEN	NEU	01_AE	104
SWEDEN	NEU	02_AG	32
SWEDEN	NEU	06_cpx	2
SWEDEN	NEU	09_cpx	1
SWEDEN	NEU	11_cpx	1
SWEDEN	NEU	89_BF1	1
SWEDEN	NEU	A1	44
SWEDEN	NEU	A6	5
SWEDEN	NEU	A8	1
SWEDEN	NEU	B	305
SWEDEN	NEU	C	116
SWEDEN	NEU	D	20
SWEDEN	NEU	F1	2
SWEDEN	NEU	F2	1
SWEDEN	NEU	G	3
UNITED KINGDOM	NEU	01_AE	15
UNITED KINGDOM	NEU	02_AG	36
UNITED KINGDOM	NEU	06_cpx	12
UNITED KINGDOM	NEU	11_cpx	3
UNITED KINGDOM	NEU	19_cpx	1
UNITED KINGDOM	NEU	27_cpx	1
UNITED KINGDOM	NEU	50_A1D	1
UNITED KINGDOM	NEU	A1	5
UNITED KINGDOM	NEU	A6	4
UNITED KINGDOM	NEU	A	2
UNITED KINGDOM	NEU	B	408
UNITED KINGDOM	NEU	C	38
UNITED KINGDOM	NEU	D	3
UNITED KINGDOM	NEU	F1	15
UNITED KINGDOM	NEU	G	2
UNITED KINGDOM	NEU	O	2
AUSTRALIA	OC	A1	1
AUSTRALIA	OC	B	242
PAPUA NEW GUINEA	OC	B	1
PAPUA NEW GUINEA	OC	C	121
BOTSWANA	SA	49_cpx	1
BOTSWANA	SA	C	367
ESWATINI	SA	C	47
SOUTH AFRICA	SA	02_AG	2
SOUTH AFRICA	SA	06_cpx	1
SOUTH AFRICA	SA	18_cpx	1
SOUTH AFRICA	SA	A1	6
SOUTH AFRICA	SA	A	2
SOUTH AFRICA	SA	B	19
SOUTH AFRICA	SA	C	4099
SOUTH AFRICA	SA	D	4
SOUTH AFRICA	SA	G	2
ARGENTINA	SAM	12_BF	9
ARGENTINA	SAM	16_A2D	1
ARGENTINA	SAM	45_cpx	1
ARGENTINA	SAM	89_BF1	1
ARGENTINA	SAM	B	208
ARGENTINA	SAM	C	8
ARGENTINA	SAM	F1	20
BRAZIL	SAM	01_AE	1
BRAZIL	SAM	02_AG	2
BRAZIL	SAM	05_DF	1
BRAZIL	SAM	12_BF	7
BRAZIL	SAM	28_BF1	3
BRAZIL	SAM	29_BF1	6
BRAZIL	SAM	31_BC	26
BRAZIL	SAM	45_cpx	1
BRAZIL	SAM	60_BC	1
BRAZIL	SAM	81_cpx	3
BRAZIL	SAM	B	1221
BRAZIL	SAM	C	280
BRAZIL	SAM	D	3
BRAZIL	SAM	F1	153
FRENCH GUIANA	SAM	02_AG	4
FRENCH GUIANA	SAM	A3	1
FRENCH GUIANA	SAM	B	283
FRENCH GUIANA	SAM	C	1
FRENCH GUIANA	SAM	F1	3
GUYANA	SAM	B	6
SURINAME	SAM	B	75
VENEZUELA	SAM	01_AE	1
VENEZUELA	SAM	06_cpx	2
VENEZUELA	SAM	B	116
VENEZUELA	SAM	C	1
AFGHANISTAN	SEAS	01_AE	1
AFGHANISTAN	SEAS	35_A1D	9
BANGLADESH	SEAS	01_AE	1
BANGLADESH	SEAS	02_AG	1
BANGLADESH	SEAS	C	5
CAMBODIA	SEAS	01_AE	400
CAMBODIA	SEAS	02_AG	1
CAMBODIA	SEAS	A1	1
CAMBODIA	SEAS	B	5
INDIA	SEAS	01_AE	2
INDIA	SEAS	08_BC	1
INDIA	SEAS	A1	18
INDIA	SEAS	A6	1
INDIA	SEAS	B	1
INDIA	SEAS	C	1295
INDIA	SEAS	D	1
INDONESIA	SEAS	01_AE	21
INDONESIA	SEAS	33_01B	2
INDONESIA	SEAS	B	23
INDONESIA	SEAS	D	1
IRAN (ISLAMIC REPUBLIC OF)	SEAS	01_AE	1
IRAN (ISLAMIC REPUBLIC OF)	SEAS	35_A1D	205
IRAN (ISLAMIC REPUBLIC OF)	SEAS	B	2
IRAN (ISLAMIC REPUBLIC OF)	SEAS	C	1
MALAYSIA	SEAS	01_AE	224
MALAYSIA	SEAS	02_AG	1
MALAYSIA	SEAS	07_BC	1
MALAYSIA	SEAS	33_01B	53
MALAYSIA	SEAS	45_cpx	2
MALAYSIA	SEAS	48_01B	1
MALAYSIA	SEAS	52_01B	1
MALAYSIA	SEAS	53_01B	4
MALAYSIA	SEAS	54_01B	10
MALAYSIA	SEAS	74_01B	3
MALAYSIA	SEAS	B	94
MALAYSIA	SEAS	C	4
MALAYSIA	SEAS	G	14
NEPAL	SEAS	C	13
PAKISTAN	SEAS	02_AG	3
PAKISTAN	SEAS	A1	17
PAKISTAN	SEAS	C	1
PHILIPPINES	SEAS	01_AE	114
PHILIPPINES	SEAS	02_AG	1
PHILIPPINES	SEAS	B	57
PHILIPPINES	SEAS	C	4
SINGAPORE	SEAS	01_AE	175
SINGAPORE	SEAS	02_AG	3
SINGAPORE	SEAS	33_01B	4
SINGAPORE	SEAS	34_01B	2
SINGAPORE	SEAS	51_01B	8
SINGAPORE	SEAS	B	94
SINGAPORE	SEAS	C	3
SINGAPORE	SEAS	G	1
THAILAND	SEAS	01_AE	1474
THAILAND	SEAS	02_AG	2
THAILAND	SEAS	A1	1
THAILAND	SEAS	B	89
THAILAND	SEAS	C	5
VIET NAM	SEAS	01_AE	2717
VIET NAM	SEAS	07_BC	1
VIET NAM	SEAS	B	24
VIET NAM	SEAS	C	1
VIET NAM	SEAS	D	1
ALBANIA	SEU	A1	36
ALBANIA	SEU	B	23
ALBANIA	SEU	C	4
ALBANIA	SEU	D	1
GREECE	SEU	01_AE	1
GREECE	SEU	02_AG	4
GREECE	SEU	A1	46
GREECE	SEU	B	53
GREECE	SEU	C	4
GREECE	SEU	F1	1
GREECE	SEU	G	1
ITALY	SEU	02_AG	28
ITALY	SEU	12_BF	1
ITALY	SEU	17_BF1	2
ITALY	SEU	60_BC	22
ITALY	SEU	A1	5
ITALY	SEU	A6	1
ITALY	SEU	B	440
ITALY	SEU	C	15
ITALY	SEU	F1	18
ITALY	SEU	G	1
PORTUGAL	SEU	02_AG	17
PORTUGAL	SEU	45_cpx	2
PORTUGAL	SEU	A1	4
PORTUGAL	SEU	A2	2
PORTUGAL	SEU	A6	1
PORTUGAL	SEU	A8	1
PORTUGAL	SEU	B	100
PORTUGAL	SEU	C	22
PORTUGAL	SEU	D	3
PORTUGAL	SEU	F1	7
PORTUGAL	SEU	G	108
PORTUGAL	SEU	H	1
SERBIA	SEU	01_AE	1
SERBIA	SEU	B	51
SERBIA	SEU	G	3
SLOVENIA	SEU	01_AE	2
SLOVENIA	SEU	02_AG	3
SLOVENIA	SEU	A1	1
SLOVENIA	SEU	A6	2
SLOVENIA	SEU	B	106
SLOVENIA	SEU	C	2
SLOVENIA	SEU	F1	1
SPAIN	SEU	01_AE	4
SPAIN	SEU	02_AG	151
SPAIN	SEU	03_A6B	2
SPAIN	SEU	06_cpx	15
SPAIN	SEU	10_CD	1
SPAIN	SEU	11_cpx	8
SPAIN	SEU	12_BF	13
SPAIN	SEU	13_cpx	2
SPAIN	SEU	14_BG	12
SPAIN	SEU	19_cpx	4
SPAIN	SEU	20_BG	6
SPAIN	SEU	22_01A1	1
SPAIN	SEU	23_BG	3
SPAIN	SEU	24_BG	4
SPAIN	SEU	25_cpx	1
SPAIN	SEU	26_A5U	1
SPAIN	SEU	31_BC	1
SPAIN	SEU	44_BF1	1
SPAIN	SEU	47_BF1	3
SPAIN	SEU	89_BF1	20
SPAIN	SEU	A1	16
SPAIN	SEU	A2	3
SPAIN	SEU	A3	6
SPAIN	SEU	A6	11
SPAIN	SEU	A	9
SPAIN	SEU	B	1027
SPAIN	SEU	C	42
SPAIN	SEU	D	8
SPAIN	SEU	F1	94
SPAIN	SEU	F2	6
SPAIN	SEU	G	76
SPAIN	SEU	H	5
SPAIN	SEU	J	1
SPAIN	SEU	O	3
BENIN	WA	02_AG	77
BENIN	WA	06_cpx	10
BENIN	WA	09_cpx	1
BENIN	WA	A1	1
BENIN	WA	A3	2
BENIN	WA	A	1
BENIN	WA	G	13
BURKINA FASO	WA	02_AG	152
BURKINA FASO	WA	06_cpx	104
BURKINA FASO	WA	09_cpx	1
BURKINA FASO	WA	13_cpx	1
BURKINA FASO	WA	A3	14
BURKINA FASO	WA	A6	1
BURKINA FASO	WA	D	1
BURKINA FASO	WA	G	8
CABO VERDE	WA	A8	2
CÔTE D'IVOIRE	WA	01_AE	3
CÔTE D'IVOIRE	WA	02_AG	270
CÔTE D'IVOIRE	WA	06_cpx	4
CÔTE D'IVOIRE	WA	09_cpx	7
CÔTE D'IVOIRE	WA	A3	10
CÔTE D'IVOIRE	WA	A	15
CÔTE D'IVOIRE	WA	B	4
CÔTE D'IVOIRE	WA	D	2
CÔTE D'IVOIRE	WA	F2	1
GAMBIA	WA	02_AG	1
GAMBIA	WA	49_cpx	3
GHANA	WA	02_AG	39
GHANA	WA	06_cpx	4
GHANA	WA	B	1
GHANA	WA	G	2
LIBERIA	WA	02_AG	81
LIBERIA	WA	09_cpx	1
LIBERIA	WA	A1	3
LIBERIA	WA	C	4
LIBERIA	WA	D	2
LIBERIA	WA	G	14
MALI	WA	01_AE	2
MALI	WA	02_AG	328
MALI	WA	06_cpx	39
MALI	WA	09_cpx	6
MALI	WA	11_cpx	1
MALI	WA	18_cpx	1
MALI	WA	A1	1
MALI	WA	A3	20
MALI	WA	A	1
MALI	WA	C	2
MALI	WA	D	1
MALI	WA	F2	2
MALI	WA	G	5
NIGERIA	WA	01_AE	1
NIGERIA	WA	02_AG	199
NIGERIA	WA	06_cpx	15
NIGERIA	WA	11_cpx	1
NIGERIA	WA	49_cpx	1
NIGERIA	WA	A3	4
NIGERIA	WA	A	1
NIGERIA	WA	C	7
NIGERIA	WA	D	2
NIGERIA	WA	F1	2
NIGERIA	WA	F2	1
NIGERIA	WA	G	152
SENEGAL	WA	01_AE	1
SENEGAL	WA	02_AG	184
SENEGAL	WA	06_cpx	8
SENEGAL	WA	11_cpx	1
SENEGAL	WA	49_cpx	1
SENEGAL	WA	A1	4
SENEGAL	WA	A3	8
SENEGAL	WA	A	1
SENEGAL	WA	B	12
SENEGAL	WA	C	14
SENEGAL	WA	D	5
SENEGAL	WA	F1	1
SENEGAL	WA	G	4
SENEGAL	WA	J	1
SENEGAL	WA	O	3
TOGO	WA	02_AG	151
TOGO	WA	05_DF	1
TOGO	WA	06_cpx	11
TOGO	WA	09_cpx	1
TOGO	WA	A1	1
TOGO	WA	A3	14
TOGO	WA	G	18
ARMENIA	WAS	A6	15
CYPRUS	WAS	01_AE	1
CYPRUS	WAS	02_AG	5
CYPRUS	WAS	A1	11
CYPRUS	WAS	A6	6
CYPRUS	WAS	B	22
CYPRUS	WAS	C	7
CYPRUS	WAS	D	1
CYPRUS	WAS	F1	2
GEORGIA	WAS	18_cpx	1
GEORGIA	WAS	A6	29
GEORGIA	WAS	B	12
GEORGIA	WAS	C	1
ISRAEL	WAS	B	3
ISRAEL	WAS	C	1
SAUDI ARABIA	WAS	25_cpx	2
SAUDI ARABIA	WAS	43_02G	2
TURKEY	WAS	02_AG	3
TURKEY	WAS	A1	3
TURKEY	WAS	A6	17
TURKEY	WAS	A	1
TURKEY	WAS	B	22
TURKEY	WAS	C	4
TURKEY	WAS	D	1
TURKEY	WAS	F1	4
TURKEY	WAS	G	3
AUSTRIA	WEU	01_AE	16
AUSTRIA	WEU	02_AG	9
AUSTRIA	WEU	A1	10
AUSTRIA	WEU	A3	3
AUSTRIA	WEU	A6	2
AUSTRIA	WEU	B	76
AUSTRIA	WEU	C	5
AUSTRIA	WEU	D	2
AUSTRIA	WEU	F1	5
AUSTRIA	WEU	G	1
BELGIUM	WEU	01_AE	21
BELGIUM	WEU	02_AG	54
BELGIUM	WEU	06_cpx	4
BELGIUM	WEU	13_cpx	2
BELGIUM	WEU	A1	26
BELGIUM	WEU	A6	2
BELGIUM	WEU	A	10
BELGIUM	WEU	B	253
BELGIUM	WEU	C	40
BELGIUM	WEU	D	1
BELGIUM	WEU	F1	4
BELGIUM	WEU	F2	1
BELGIUM	WEU	G	13
BELGIUM	WEU	H	3
BELGIUM	WEU	J	2
BELGIUM	WEU	O	2
FRANCE	WEU	02_AG	31
FRANCE	WEU	10_CD	1
FRANCE	WEU	11_cpx	1
FRANCE	WEU	56_cpx	3
FRANCE	WEU	A1	2
FRANCE	WEU	B	91
FRANCE	WEU	C	1
FRANCE	WEU	F1	1
FRANCE	WEU	F2	1
FRANCE	WEU	N	1
FRANCE	WEU	P	1
GERMANY	WEU	01_AE	141
GERMANY	WEU	02_AG	144
GERMANY	WEU	06_cpx	2
GERMANY	WEU	07_BC	1
GERMANY	WEU	11_cpx	5
GERMANY	WEU	12_BF	4
GERMANY	WEU	13_cpx	5
GERMANY	WEU	27_cpx	1
GERMANY	WEU	49_cpx	4
GERMANY	WEU	60_BC	2
GERMANY	WEU	73_BG	1
GERMANY	WEU	A1	102
GERMANY	WEU	A2	2
GERMANY	WEU	A3	8
GERMANY	WEU	A6	84
GERMANY	WEU	A	16
GERMANY	WEU	B	5172
GERMANY	WEU	C	148
GERMANY	WEU	D	24
GERMANY	WEU	F1	23
GERMANY	WEU	F2	4
GERMANY	WEU	G	29
LUXEMBOURG	WEU	02_AG	2
LUXEMBOURG	WEU	42_BF1	4
LUXEMBOURG	WEU	A1	2
LUXEMBOURG	WEU	B	78
LUXEMBOURG	WEU	C	10
LUXEMBOURG	WEU	F1	4
LUXEMBOURG	WEU	G	4
NETHERLANDS	WEU	01_AE	3
NETHERLANDS	WEU	02_AG	8
NETHERLANDS	WEU	A1	6
NETHERLANDS	WEU	A6	1
NETHERLANDS	WEU	B	73
NETHERLANDS	WEU	C	9
NETHERLANDS	WEU	F1	1
NETHERLANDS	WEU	G	1
NETHERLANDS	WEU	H	1
SWITZERLAND	WEU	01_AE	2
SWITZERLAND	WEU	02_AG	4
SWITZERLAND	WEU	B	16
SWITZERLAND	WEU	D	1
SWITZERLAND	WEU	F1	3
SWITZERLAND	WEU	G	2
