# Supplementary material for: Genetic Diversity and Low Therapeutic Impact of Variant-Specific Markers in HIV-1 Pol Proteins
Source: Front Microbiol. 2022 Jul 14;13:866705. doi: 10.3389/fmicb.2022.866705 (PMC9330395; doi:10.3389/fmicb.2022.866705)
Supplement: Supplementary file 4 [file Table_4.XLSX]

## Sheet: Protease
Supplementary Table 2. Pol consensus sequences for each HIV-1 variant available in LANL (Protease)
Color code: dark green, 100%; green, ≥ 90% - <100%; light green, > 75% - <90%; yellow, >50% - ≤ 75%; grey, ≤ 50%
Aa code: A, Alanine; C, Cysteine; D, Aspartic acid; E, Glutamic acid; F, Phenylalanine; G, Glycine; H, Histidine; I, Isoleucine; K, Lysine; L, Leucine; M, Methionine; N, Asparagine; P, Proline; Q, Glutamine; R, Arginine; S, Serine; T, Threonine; V, Valine; W, Tryptophan; Y, Tyrosine; ?, unknown.
The number of sequences for the consensus of each variant and groups N, O, and P is described in Supplementary Table 1. Group M was inferred from its variants consensuses. HIV-1 was inferred from its groups consensuses.
Variant Position	1	2	3	4	5	6	7	8	9	10	11	12	13	14	15	16	17	18	19	20	21	22	23	24	25	26	27	28	29	30	31	32	33	34	35	36	37	38	39	40	41	42	43	44	45	46	47	48	49
HIV-1	P	Q	I	T	L	W	D	R	P	V	I	T	V	K	I	G	G	H	L	C	E	A	L	L	D	T	G	A	D	D	T	V	L	E	N	I	Q	L	E	G	K	W	K	P	K	M	I	G	G
Group M	P	Q	I	T	L	W	Q	R	P	L	V	T	V	K	I	G	G	Q	L	K	E	A	L	L	D	T	G	A	D	D	T	V	L	E	D	I	N	L	P	G	K	W	K	P	K	M	I	G	G
Group N	P	Q	I	T	L	W	Q	R	P	V	I	T	V	K	I	G	(NEK)	E	V	R	E	A	L	L	D	T	G	A	D	D	T	V	I	E	E	I	Q	L	E	G	R	W	K	P	K	M	I	G	G
Group O	P	Q	I	P	L	W	D	R	P	V	V	T	A	K	V	G	G	H	L	C	E	V	L	L	D	T	G	A	D	D	T	V	L	N	N	I	Q	L	E	G	K	W	T	P	K	M	I	G	G
Group P	P	Q	I	T	L	W	D	R	P	V	I	P	V	(RK)	(VI)	G	G	H	I	C	E	A	L	L	D	T	G	A	D	D	T	V	V	D	(KN)	L	P	L	E	G	R	W	K	P	K	M	I	G	G
A	P	Q	I	T	L	W	Q	R	P	L	V	T	V	K	I	G	G	Q	L	K	E	A	L	L	D	T	G	A	D	D	T	V	L	E	D	I	N	L	P	G	K	W	K	P	K	M	I	G	G
A1	P	Q	I	T	L	W	Q	R	P	L	V	T	V	K	I	G	G	Q	L	K	E	A	L	L	D	T	G	A	D	D	T	V	L	E	D	I	N	L	P	G	K	W	K	P	K	M	I	G	G
A2	P	Q	I	T	L	W	Q	R	P	L	V	T	V	K	I	E	G	Q	L	R	E	A	L	L	D	T	G	A	D	D	T	V	L	E	D	I	N	L	P	G	K	W	K	P	K	M	I	G	G
A3	P	Q	I	T	L	W	Q	R	P	I	V	T	V	R	I	G	G	Q	L	K	E	A	L	L	D	T	G	A	D	D	T	V	L	E	D	I	N	L	P	G	K	W	K	P	K	M	I	G	G
A4	P	Q	I	T	L	W	Q	R	P	L	V	T	V	R	V	G	G	Q	L	K	E	A	L	L	D	T	G	A	D	D	T	V	L	E	D	I	D	L	P	G	K	W	K	P	K	M	I	G	G
A6	P	Q	I	T	L	W	Q	R	P	L	V	T	V	R	I	G	G	Q	L	K	E	A	L	L	D	T	G	A	D	D	T	V	L	E	D	I	N	L	P	G	K	W	K	P	K	M	I	G	G
A8	P	Q	I	T	L	W	Q	R	P	I	V	R	V	K	I	G	G	Q	I	K	E	A	L	L	D	T	G	A	D	D	T	V	L	E	(DE)	I	D	L	P	G	K	W	K	P	K	M	I	G	G
B	P	Q	I	T	L	W	Q	R	P	L	V	T	I	K	I	G	G	Q	L	K	E	A	L	L	D	T	G	A	D	D	T	V	L	E	E	M	N	L	P	G	R	W	K	P	K	M	I	G	G
C	P	Q	I	T	L	W	Q	R	P	L	V	S	I	K	V	G	G	Q	I	K	E	A	L	L	D	T	G	A	D	D	T	V	L	E	E	I	N	L	P	G	K	W	K	P	K	M	I	G	G
D	P	Q	I	T	L	W	Q	R	P	L	V	T	V	K	I	G	G	Q	L	K	E	A	L	L	D	T	G	A	D	D	T	V	L	E	E	I	N	L	P	G	K	W	K	P	K	M	I	G	G
F	P	Q	I	T	L	W	Q	R	P	(IV)	V	T	(IV)	K	(IV)	(GE)	G	Q	L	R	E	A	L	L	D	T	G	A	D	D	T	V	L	E	D	I	N	L	(PT)	G	K	W	K	P	K	M	I	G	G
F1	P	Q	I	T	L	W	Q	R	P	V	V	T	I	K	V	G	G	Q	L	K	E	A	L	L	D	T	G	A	D	D	T	V	L	E	D	I	N	L	P	G	K	W	K	P	K	M	I	G	G
F2	P	Q	I	T	L	W	Q	R	P	V	V	T	I	K	V	G	G	Q	L	R	E	A	L	L	D	T	G	A	D	D	T	V	L	E	D	I	N	L	P	G	K	W	K	P	K	M	I	G	G
G	P	Q	I	T	L	W	Q	R	P	L	V	T	V	R	I	G	G	Q	L	I	E	A	L	L	D	T	G	A	D	D	T	V	L	E	D	I	N	L	P	G	K	W	K	P	K	M	I	G	G
H	P	Q	I	T	L	W	Q	R	P	L	V	T	V	K	I	E	G	Q	L	R	E	A	L	L	D	T	G	A	D	D	T	V	L	E	E	I	N	L	P	G	K	W	K	P	K	M	I	G	G
J	P	Q	I	T	L	W	Q	R	P	I	V	T	V	K	I	A	G	Q	L	K	E	A	L	L	D	T	G	A	D	D	T	V	L	E	E	I	D	L	P	G	R	W	K	P	K	M	I	G	G
K	P	Q	I	T	L	W	Q	R	P	?	?	T	V	R	I	?	G	Q	I	?	E	A	L	L	D	T	G	A	D	D	T	V	L	E	E	M	?	?	P	G	K	W	K	P	K	M	I	G	G
01_AE	P	Q	I	T	L	W	Q	R	P	L	V	T	V	K	I	G	G	Q	L	K	E	A	L	L	D	T	G	A	D	D	T	V	L	E	D	I	N	L	P	G	K	W	K	P	K	M	I	G	G
02_AG	P	Q	I	T	L	W	Q	R	P	L	V	T	V	R	I	G	G	Q	L	I	E	A	L	L	D	T	G	A	D	D	T	V	L	E	E	I	N	L	P	G	K	W	K	P	K	M	I	G	G
03_AB	P	Q	I	T	L	W	Q	R	P	L	V	T	V	R	I	G	G	Q	L	K	E	A	L	L	D	T	G	A	D	D	T	V	L	E	D	I	N	L	P	G	K	W	K	P	K	M	I	G	G
05_DF	P	Q	I	T	L	W	Q	R	P	V	V	T	I	K	I	G	G	Q	L	K	E	A	L	L	D	T	G	A	D	D	T	V	L	E	E	I	N	L	P	G	K	W	K	P	K	M	I	G	G
06_cpx	P	Q	I	T	L	W	Q	R	P	L	V	T	V	R	I	G	G	Q	L	I	E	A	L	L	D	T	G	A	D	D	T	V	L	E	D	I	N	L	P	G	K	W	K	P	K	M	I	G	G
07_BC	P	Q	I	T	L	W	Q	R	P	L	V	T	I	K	I	G	G	Q	L	K	E	A	L	L	D	T	G	A	D	D	T	V	L	E	D	M	N	L	P	G	K	W	K	P	K	M	I	G	G
08_BC	P	Q	I	T	L	W	Q	R	P	L	V	S	I	K	V	G	G	Q	I	K	E	A	L	L	D	T	G	A	D	D	T	V	L	E	E	V	N	L	P	G	K	W	K	P	K	M	I	G	G
09_cpx	P	Q	I	T	L	W	Q	R	P	I	V	T	V	K	I	G	G	Q	L	K	E	A	L	L	D	T	G	A	D	D	T	V	L	E	E	I	N	L	P	G	K	W	K	P	K	M	I	G	G
10_CD	P	Q	I	T	L	W	Q	R	P	L	V	T	V	K	I	G	G	Q	L	K	E	A	L	L	D	T	G	A	D	D	T	V	L	E	E	M	N	L	P	G	K	W	K	P	K	M	I	G	G
11_cpx	P	Q	I	T	L	W	Q	R	P	L	V	T	I	K	I	A	G	Q	L	K	E	A	L	L	D	T	G	A	D	D	T	V	L	E	E	I	D	L	P	G	R	W	K	P	K	M	I	G	G
12_BF	P	Q	I	T	L	W	Q	R	P	L	V	T	I	K	V	G	G	Q	L	K	E	A	L	L	D	T	G	A	D	D	T	V	L	E	D	I	N	L	P	G	K	W	K	P	K	M	I	G	G
13_cpx	P	Q	I	T	L	W	Q	R	P	L	V	T	V	R	I	G	E	Q	L	I	E	A	L	L	D	T	G	A	D	D	T	V	L	K	E	I	N	L	P	G	R	W	K	P	K	M	I	G	G
14_BG	P	Q	I	T	L	W	Q	R	P	L	V	T	V	R	I	G	G	Q	L	I	E	A	L	L	D	T	G	A	D	D	T	V	L	E	D	I	N	L	P	G	K	W	K	P	K	M	I	G	G
16_A2D	P	Q	I	T	L	W	Q	R	P	L	V	T	V	K	I	E	G	Q	L	R	E	A	L	L	D	T	G	A	D	D	T	V	L	E	D	I	N	L	P	G	K	W	K	P	K	M	I	G	G
17_BF	P	Q	I	T	L	W	Q	R	P	L	V	E	I	K	V	G	G	Q	L	R	E	A	L	L	D	T	G	A	D	D	T	V	L	E	D	I	N	L	P	G	K	W	R	P	K	M	I	G	G
18_cpx	P	Q	I	T	L	W	Q	R	P	L	V	T	V	R	I	E	G	Q	L	I	E	A	L	L	D	T	G	A	D	D	T	V	L	E	D	I	N	L	P	G	K	W	K	P	K	M	I	G	G
19_cpx	P	Q	I	T	L	W	Q	R	P	L	V	T	I	K	I	G	G	Q	L	K	E	A	L	L	D	T	G	A	D	D	T	V	L	E	D	I	N	L	P	G	K	W	K	P	K	M	I	G	G
20_BG	P	Q	I	T	L	W	Q	R	P	L	V	T	V	R	I	G	G	Q	L	I	E	A	L	L	D	T	G	A	D	D	T	V	L	E	D	I	N	L	P	G	K	W	K	P	K	M	I	G	G
21_A2D	P	Q	I	T	L	W	Q	R	P	L	V	T	V	K	V	G	G	Q	L	K	E	A	L	L	D	T	G	A	D	D	T	V	L	E	E	M	N	L	P	G	K	W	K	P	K	M	I	G	G
22_01A1	P	Q	I	T	L	W	Q	R	P	L	V	T	V	K	I	G	G	Q	L	K	E	A	L	L	D	T	G	A	D	D	T	V	L	E	D	I	D	L	P	G	K	W	K	P	K	M	I	G	G
23_BG	P	Q	I	T	L	W	Q	R	P	L	V	T	V	R	I	G	G	Q	L	I	E	A	L	L	D	T	G	A	D	D	T	V	L	E	(ED)	I	N	L	P	G	K	W	K	P	K	M	I	G	G
24_BG	P	Q	I	T	L	W	Q	R	P	L	V	T	V	R	I	G	G	Q	L	I	E	A	L	L	D	T	G	A	D	D	T	V	L	E	D	I	N	L	P	G	K	W	K	P	K	M	I	G	G
25_cpx	P	Q	I	T	L	W	Q	R	P	L	V	T	V	K	I	G	G	Q	I	I	E	A	L	L	D	T	G	A	D	D	T	V	L	E	E	I	N	L	P	G	K	W	K	P	K	M	I	G	G
26_A5U	P	Q	I	T	L	W	Q	R	P	L	V	T	I	K	I	E	G	Q	L	R	E	A	L	L	D	T	G	A	D	D	T	V	L	E	D	I	N	L	S	G	K	W	K	P	K	M	I	G	G
27_cpx	P	Q	I	T	L	W	Q	R	P	L	V	T	V	K	I	E	G	Q	L	R	E	A	L	L	D	T	G	A	D	D	T	V	L	E	E	I	N	L	S	G	K	W	K	P	K	M	I	G	G
28_BF	P	Q	I	T	L	W	Q	R	P	L	V	T	I	K	I	G	G	Q	L	K	E	A	L	L	D	T	G	A	D	D	T	V	L	E	D	I	N	L	P	G	K	W	K	P	K	M	I	G	G
29_BF	P	Q	I	T	L	W	Q	R	P	L	V	T	I	K	I	G	G	Q	L	K	E	A	L	L	D	T	G	A	D	D	T	V	L	E	D	I	N	L	P	G	K	W	K	P	K	M	I	G	G
30_0206	P	Q	I	T	L	W	Q	R	P	L	V	T	V	R	I	G	G	Q	L	I	E	A	L	L	D	T	G	A	D	D	T	V	L	E	E	I	N	L	P	G	K	W	K	P	K	M	I	G	G
31_BC	P	Q	I	T	L	W	Q	R	P	L	V	T	I	K	V	G	G	Q	L	K	E	A	L	L	D	T	G	A	D	D	T	V	L	E	E	I	K	L	P	G	N	W	K	P	K	M	I	G	G
33_01B	P	Q	I	T	L	W	Q	R	P	L	V	T	I	K	I	G	G	Q	L	K	E	A	L	L	D	T	G	A	D	D	T	V	L	E	E	I	N	L	P	G	R	W	K	P	K	M	I	G	G
34_01B	P	Q	I	S	L	W	Q	R	P	L	V	T	I	K	I	G	G	Q	L	K	E	A	L	L	D	T	G	A	D	D	T	V	L	E	D	M	N	L	P	G	R	W	(KR)	P	K	M	I	G	G
35_AD	P	Q	I	T	L	W	Q	R	P	L	V	T	V	K	I	G	G	Q	Q	R	E	A	L	L	D	T	G	A	D	D	T	V	L	E	D	I	N	L	P	G	K	W	K	P	K	M	I	G	G
36_cpx	P	Q	I	T	L	W	Q	R	P	L	V	T	V	R	I	G	G	Q	L	I	E	A	L	L	D	T	G	A	D	D	T	V	L	E	D	I	N	L	P	G	K	W	K	P	K	M	I	G	G
37_cpx	P	Q	I	T	L	W	Q	R	P	I	I	T	V	K	I	G	G	Q	L	I	E	A	L	L	D	T	G	A	D	D	T	V	L	E	(DE)	I	N	L	P	G	K	W	K	P	K	M	I	G	G
41_CD	P	Q	I	T	L	W	Q	R	P	L	V	T	V	(AEK)	V	G	G	Q	L	K	E	A	L	L	D	T	G	A	D	D	T	V	L	E	E	I	D	L	P	G	K	W	K	P	K	M	I	G	G
42_BF	P	Q	I	T	L	W	Q	R	P	L	V	T	I	K	V	G	E	Q	I	K	E	A	L	L	D	T	G	A	D	D	T	V	L	E	E	M	S	L	P	G	R	W	K	P	K	M	I	G	G
43_02G	P	Q	I	T	L	W	Q	R	P	L	V	T	V	K	I	G	G	Q	L	I	E	A	L	L	D	T	G	A	D	D	T	V	L	E	Q	I	N	L	P	G	K	W	K	P	K	M	I	G	G
44_BF	P	Q	I	T	L	W	Q	R	P	L	V	T	I	K	V	G	G	Q	L	(RK)	E	A	L	L	D	T	G	A	D	D	T	V	L	E	(ED)	I	N	L	P	G	(RK)	W	K	P	K	M	I	G	G
45_cpx	P	Q	I	T	L	W	Q	R	P	V	V	T	V	K	(VI)	G	G	Q	L	K	E	A	L	L	D	T	G	A	D	D	T	V	L	E	E	I	N	L	P	G	K	W	K	P	K	M	I	G	G
47_BF	P	Q	I	T	L	W	Q	R	P	L	V	T	V	K	V	G	G	Q	M	K	E	A	L	L	D	T	G	A	D	D	T	V	L	E	D	I	N	L	P	G	K	W	K	P	K	M	I	G	G
48_01B	P	Q	I	T	L	W	Q	R	P	L	V	T	V	K	V	G	G	Q	L	R	E	A	L	L	D	T	G	A	D	D	T	V	L	E	E	I	N	L	P	G	R	W	K	P	K	M	I	G	G
49_cpx	P	Q	I	T	L	W	Q	R	P	L	V	T	I	K	(IV)	G	G	Q	L	K	E	A	L	L	D	T	G	A	D	D	T	V	L	E	E	I	D	L	P	G	K	W	K	P	K	M	I	G	G
50_A1D	P	Q	I	T	L	W	Q	R	P	L	V	T	V	K	V	G	G	Q	L	I	E	A	L	L	D	T	G	A	D	D	T	V	L	E	D	L	N	L	Q	G	K	W	K	P	K	?	I	G	G
51_01B	P	Q	I	T	L	W	Q	R	P	L	V	T	I	K	I	G	G	Q	L	K	E	A	L	L	D	T	G	A	D	D	T	V	L	E	E	(MI)	D	L	P	G	R	W	K	P	K	M	I	G	G
52_01B	P	Q	I	T	L	W	Q	R	P	L	V	T	V	K	V	G	G	Q	L	R	E	A	L	L	D	T	G	A	D	D	T	V	L	E	D	I	D	L	P	G	K	W	K	P	K	M	I	G	G
53_01B	P	Q	I	T	L	W	Q	R	P	L	V	T	I	K	I	G	G	Q	L	K	E	A	L	L	D	T	G	A	D	D	T	V	L	E	E	I	N	L	P	G	R	W	K	P	K	M	I	G	G
54_01B	P	Q	I	T	L	W	Q	R	P	L	V	T	I	K	I	G	G	Q	E	K	E	A	L	L	D	T	G	A	D	D	T	V	L	E	D	(MI)	N	L	P	G	R	W	K	P	K	M	I	G	G
55_01B	P	Q	I	T	L	W	Q	R	P	L	V	T	I	K	I	E	G	Q	L	K	E	A	L	L	D	T	G	A	D	D	T	V	L	E	D	I	N	L	P	G	K	W	K	P	K	M	I	G	G
56_cpx	P	Q	I	T	L	W	Q	R	P	L	V	T	V	R	I	G	G	Q	L	I	E	A	L	L	D	T	G	A	D	D	T	V	L	E	D	I	N	L	P	G	K	W	K	P	K	M	I	G	G
59_01B	P	Q	I	T	L	W	Q	R	P	L	V	T	V	K	I	E	G	Q	L	K	E	A	L	L	D	T	G	A	D	D	T	V	L	E	D	I	N	L	P	G	K	W	K	P	R	M	I	G	G
60_BC	P	Q	I	T	L	W	Q	R	P	V	V	T	I	K	V	G	G	Q	L	K	E	A	L	L	D	T	G	A	D	D	T	V	L	E	E	T	K	L	P	G	N	W	K	P	K	M	I	G	G
62_BC	P	Q	I	T	L	W	Q	R	P	L	V	P	I	K	V	G	G	Q	M	K	E	A	L	L	D	T	G	A	D	D	T	V	L	E	E	I	N	L	P	G	K	W	K	P	K	M	I	G	G
63_02A	P	Q	I	T	L	W	Q	R	P	L	V	T	V	R	I	E	G	Q	L	I	E	A	L	L	D	T	G	A	D	D	T	V	L	E	D	I	D	L	P	G	K	W	K	P	K	M	I	G	G
65_cpx	P	Q	I	T	L	W	Q	R	P	L	V	S	I	R	I	G	G	Q	I	K	E	A	L	L	D	T	G	A	D	D	T	V	L	E	E	M	S	L	P	G	K	W	K	P	K	M	I	G	G
67_01B	P	Q	I	T	L	W	Q	R	P	V	V	T	V	K	I	G	G	Q	L	K	E	A	L	L	D	T	G	A	D	D	T	V	L	E	D	I	N	L	P	G	K	W	K	P	K	M	I	G	G
68_01B	P	Q	I	T	L	W	Q	R	P	L	V	T	V	K	V	G	G	Q	L	K	E	A	L	L	D	T	G	A	D	D	T	V	L	E	D	I	N	L	P	G	K	W	K	P	K	M	I	G	G
73_BG	P	Q	I	T	L	W	Q	R	P	L	V	T	V	R	I	G	G	Q	L	I	E	A	L	L	D	T	G	A	D	D	T	V	L	E	D	I	N	L	P	G	K	W	K	P	K	M	I	G	G
74_01B	P	Q	I	T	L	W	Q	R	P	L	V	A	I	K	I	G	G	Q	L	K	E	A	L	L	D	T	G	A	D	D	T	V	L	E	D	I	N	L	P	G	R	W	K	P	K	M	I	G	G
76_01B	P	Q	I	T	L	W	Q	R	P	L	V	T	I	K	I	G	G	Q	L	K	E	A	L	L	D	T	G	A	D	D	T	V	L	E	E	M	N	L	P	G	K	W	K	P	K	M	I	G	G
81_cpx	P	Q	I	T	L	W	Q	R	P	(LIV)	V	T	I	K	I	G	G	L	L	K	E	A	L	L	D	T	G	A	D	D	T	V	L	E	D	I	N	L	P	G	K	W	K	P	K	M	I	G	G
89_BF	P	Q	I	T	L	W	Q	R	P	L	V	E	I	K	V	G	G	Q	L	K	E	A	L	L	D	T	G	A	D	D	T	V	L	E	D	I	N	L	P	G	R	W	K	P	K	M	I	G	G
102_0107	P	Q	I	T	L	W	Q	R	P	L	V	T	I	K	I	G	G	Q	M	R	E	A	L	L	D	T	G	A	D	D	T	V	L	E	E	I	N	L	P	G	K	W	K	P	K	M	I	G	G
104_0107	P	Q	I	T	L	W	Q	R	P	L	V	S	I	K	I	G	G	Q	M	K	E	A	L	L	D	T	G	A	D	D	T	V	L	E	D	M	D	L	P	G	K	W	K	P	K	M	I	G	G
105_0108	P	Q	I	T	L	W	Q	R	P	L	V	S	I	R	V	G	G	Q	I	K	E	A	L	L	D	T	G	A	D	D	T	V	L	E	E	V	N	L	P	G	K	W	K	P	?	M	I	G	G
109_0107	P	Q	I	T	L	W	Q	R	P	L	V	T	V	K	I	G	G	Q	I	K	E	A	L	L	D	T	G	A	D	D	T	V	L	E	D	M	N	L	P	G	K	W	K	P	K	M	I	G	G
115_01C	P	Q	I	T	L	W	Q	R	P	L	V	T	V	K	I	G	?	Q	I	K	E	A	L	L	D	T	G	A	D	D	T	V	L	E	E	I	N	L	P	G	K	W	K	P	K	M	I	G	G
117_0107	P	Q	I	T	L	W	Q	R	P	L	V	T	I	K	I	G	G	Q	L	K	E	A	L	L	D	T	G	A	D	D	T	V	L	E	D	M	N	L	P	G	K	W	K	P	K	M	I	G	G
[truncated: 50 more columns]

## Sheet: Reverse Transcriptase
Supplementary Table 2. Pol consensus sequences for each HIV-1 variant available in LANL (Reverse Transcriptase)
Color code: dark green, 100%; green, ≥ 90% - <100%; light green, > 75% - <90%; yellow, >50% - ≤ 75%; grey, ≤ 50%
Aa code: A, Alanine; C, Cysteine; D, Aspartic acid; E, Glutamic acid; F, Phenylalanine; G, Glycine; H, Histidine; I, Isoleucine; K, Lysine; L, Leucine; M, Methionine; N, Asparagine; P, Proline; Q, Glutamine; R, Arginine; S, Serine; T, Threonine; V, Valine; W, Tryptophan; Y, Tyrosine; ?, unknown.
The number of sequences for the consensus of each variant and groups N, O, and P is described in Supplementary Table 1. Group M was inferred from its variants consensuses. HIV-1 was inferred from its groups consensuses.
Variant Position	1	2	3	4	5	6	7	8	9	10	11	12	13	14	15	16	17	18	19	20	21	22	23	24	25	26	27	28	29	30	31	32	33	34	35	36	37	38	39	40	41	42	43	44	45	46	47	48	49
HIV-1	P	I	S	P	I	E	T	V	P	V	K	L	K	P	G	M	D	G	P	K	V	K	Q	W	P	L	S	K	E	K	I	E	A	L	R	A	I	C	Q	E	M	E	Q	E	G	K	I	S	K
Group M	P	I	S	P	I	E	T	V	P	V	K	L	K	P	G	M	D	G	P	K	V	K	Q	W	P	L	T	E	E	K	I	K	A	L	T	E	I	C	T	E	M	E	K	E	G	K	I	S	K
Group N	P	I	S	P	I	E	T	V	P	V	K	L	K	P	G	M	D	G	P	R	V	K	Q	W	P	L	T	A	E	K	I	E	A	L	R	E	I	C	T	E	M	E	K	E	G	K	I	S	R
Group O	P	I	S	P	I	A	P	V	P	V	K	L	K	P	G	M	D	G	P	K	V	K	Q	W	P	L	S	K	E	K	I	E	A	L	T	A	I	C	Q	E	M	E	Q	E	G	K	I	S	R
Group P	P	I	S	(SP)	I	E	I	V	P	V	K	L	K	A	G	M	D	G	P	(KR)	V	K	Q	W	P	L	S	K	E	K	I	E	A	L	R	A	I	C	Q	E	M	E	Q	E	G	K	I	T	K
A	P	I	S	P	I	(KE)	T	(VI)	P	V	K	L	(RK)	P	G	M	D	G	P	K	V	K	Q	W	P	L	T	E	E	K	I	(KR)	A	L	T	E	I	C	T	E	M	E	K	E	G	K	I	S	K
A1	P	I	S	P	I	E	T	V	P	V	K	L	K	P	G	M	D	G	P	K	V	K	Q	W	P	L	T	E	E	K	I	K	A	L	T	E	I	C	T	E	M	E	K	E	G	K	I	S	K
A3	P	I	S	P	I	E	T	V	P	V	T	L	K	P	G	M	D	G	P	K	V	K	Q	W	P	L	T	E	E	K	I	K	A	L	T	A	I	C	K	E	M	E	E	E	G	K	I	S	K
A6	P	I	S	P	I	E	T	V	P	V	T	L	K	P	G	M	D	G	P	K	V	K	Q	W	P	L	T	E	E	K	I	K	A	L	T	D	I	C	K	E	M	E	K	E	G	K	I	S	K
A7	P	I	S	P	I	K	T	V	P	V	A	L	K	P	G	M	D	G	P	K	V	K	Q	W	P	L	T	E	E	K	I	K	A	L	T	E	I	C	T	E	M	E	K	E	G	K	I	S	K
B	P	I	S	P	I	E	T	V	P	V	K	L	K	P	G	M	D	G	P	K	V	K	Q	W	P	L	T	E	E	K	I	K	A	L	V	E	I	C	T	E	M	E	K	E	G	K	I	S	K
C	P	I	S	P	I	E	T	V	P	V	K	L	K	P	G	M	D	G	P	K	V	K	Q	W	P	L	T	E	E	K	I	K	A	L	T	A	I	C	E	E	M	E	K	E	G	K	I	T	K
D	P	I	S	P	I	E	T	V	P	V	K	L	K	P	G	M	D	G	P	K	V	K	Q	W	P	L	T	E	E	K	I	K	A	L	T	E	I	C	T	E	M	E	K	E	G	K	I	S	R
F1	P	I	S	P	I	E	T	V	P	V	K	L	K	P	G	M	D	G	P	K	V	K	Q	W	P	L	T	E	E	K	I	K	A	L	I	E	I	C	T	D	M	E	K	E	G	K	I	S	R
F2	P	I	S	P	I	E	T	V	P	V	K	L	K	P	G	M	D	G	P	K	V	K	Q	W	P	L	T	E	E	K	I	K	A	L	T	E	I	C	(TAR)	E	M	E	K	E	G	K	I	S	K
G	P	I	S	P	I	E	T	V	P	V	K	L	K	P	G	M	D	G	P	K	V	K	Q	W	P	L	T	E	E	K	I	K	A	L	T	E	I	C	T	E	M	E	K	E	G	K	I	S	K
01_AE	P	I	S	P	I	D	T	V	P	V	T	L	K	P	G	M	D	G	P	K	V	K	Q	W	P	L	T	E	E	K	I	K	A	L	T	E	I	C	K	E	M	E	E	E	G	K	I	S	K
02_AG	P	I	S	P	I	E	T	V	P	V	K	L	K	P	G	M	D	G	P	K	V	K	Q	W	P	L	T	E	E	K	I	K	A	L	T	E	I	C	T	E	M	E	K	E	G	K	I	S	K
03_AB	P	I	S	P	I	E	T	V	P	V	K	L	K	P	G	M	D	G	P	K	V	K	Q	W	P	L	T	E	E	K	I	K	A	L	T	D	I	C	T	E	M	E	K	E	G	K	I	S	K
05_DF	P	I	S	S	I	E	T	V	P	V	K	L	K	P	G	M	D	G	P	K	V	K	Q	W	P	L	T	E	E	K	I	K	A	L	T	E	I	C	A	D	M	E	K	E	G	K	I	S	R
06_cpx	P	I	S	P	I	E	T	V	P	V	K	L	K	P	G	M	D	G	P	K	V	K	Q	W	P	L	T	E	E	K	I	K	A	L	T	E	I	C	K	E	M	E	K	E	G	K	I	S	K
07_BC	P	I	S	P	I	E	T	V	P	V	K	L	K	P	G	M	D	G	P	K	V	K	Q	W	P	L	T	E	E	K	I	K	A	L	T	A	I	C	D	E	M	E	K	E	G	K	I	T	K
08_BC	P	I	S	P	I	E	T	V	P	V	K	L	K	P	G	M	D	G	P	K	V	K	Q	W	P	L	T	E	E	K	I	K	A	L	T	A	I	C	D	E	M	E	K	E	G	K	I	T	K
11_cpx	P	I	S	P	V	D	T	I	P	V	K	L	K	P	G	M	D	G	P	K	V	K	Q	W	P	L	T	E	E	K	I	K	A	L	I	E	I	C	N	E	M	E	K	E	G	K	I	S	K
12_BF	P	I	S	P	I	E	T	V	P	V	K	L	K	P	G	M	D	G	P	K	V	K	Q	W	P	L	T	E	E	K	I	K	A	L	T	E	I	C	T	E	M	E	K	E	G	K	I	S	K
13_cpx	P	I	S	P	I	E	T	V	P	V	K	L	K	P	G	M	D	G	P	K	V	K	Q	W	P	L	T	E	E	K	I	K	A	L	T	E	I	C	T	(ED)	M	E	K	E	G	K	I	S	R
14_BG	P	I	S	P	I	E	T	V	P	V	K	L	K	P	G	M	D	G	P	K	V	K	Q	W	P	L	T	E	E	K	I	K	A	L	T	E	I	C	T	E	M	E	R	E	G	K	I	S	K
16_A2D	P	I	S	P	I	E	T	V	P	V	K	L	K	P	G	M	D	G	P	K	V	K	Q	W	P	L	T	E	E	K	I	K	A	L	T	E	I	C	K	E	M	E	K	E	G	K	I	S	K
21_A2D	P	I	S	P	I	E	T	V	P	V	K	L	K	P	G	M	D	G	P	K	V	K	Q	W	P	L	T	E	E	K	I	K	A	L	T	E	I	C	T	E	M	E	K	E	G	K	I	S	R
22_01A1	P	I	S	P	I	E	T	V	P	V	A	L	K	P	G	M	D	G	P	K	V	K	Q	W	P	L	T	E	E	K	I	K	A	L	T	E	I	C	K	E	M	E	Q	E	G	K	I	S	K
25_cpx	P	I	S	P	I	E	T	V	P	V	K	L	K	P	G	M	D	G	P	K	V	(KR)	Q	W	P	L	T	E	E	K	I	K	A	L	T	E	I	C	N	(DE)	M	E	K	E	G	K	I	S	K
26_A5U	P	I	S	P	I	E	T	V	P	V	K	L	K	P	G	M	D	G	P	K	V	K	Q	W	P	L	T	E	E	K	I	K	A	L	T	E	I	C	N	E	M	E	K	E	G	K	I	S	K
27_cpx	P	I	S	P	I	E	T	V	P	V	K	L	K	P	G	M	D	G	P	K	V	K	Q	W	P	L	T	E	E	K	I	K	A	L	T	A	I	C	T	E	M	E	K	E	G	K	I	S	R
28_BF	P	I	S	P	I	E	T	V	P	V	K	L	K	P	G	M	D	G	P	K	V	K	Q	W	P	L	T	E	E	K	I	K	A	L	I	E	I	C	T	E	M	E	K	E	G	K	I	S	K
29_BF	P	I	S	P	I	E	T	V	P	V	K	L	K	P	G	M	D	G	P	K	V	K	Q	W	P	L	T	E	E	K	I	K	A	L	V	E	I	C	T	E	M	E	K	E	G	K	I	S	K
33_01B	P	I	S	P	I	E	T	V	P	V	K	L	K	P	G	M	D	G	P	K	V	K	Q	W	P	L	T	E	E	K	I	K	A	L	(IV)	E	I	C	T	E	M	E	K	E	G	K	I	S	K
35_AD	P	I	S	P	I	D	T	I	P	V	R	L	K	P	G	M	D	G	P	K	V	K	Q	W	P	L	T	E	E	K	I	K	A	L	T	E	I	C	T	E	M	E	K	E	G	K	I	S	K
36_cpx	P	I	S	P	I	E	T	V	P	V	A	L	K	P	G	M	D	G	P	K	V	K	Q	W	P	L	T	E	E	K	I	K	A	L	T	E	I	C	T	E	M	E	K	E	G	K	I	S	K
37_cpx	P	I	S	P	I	N	T	V	P	V	S	L	K	P	G	M	D	G	P	K	V	K	Q	W	P	L	S	E	E	K	I	K	A	L	T	E	I	C	N	E	M	E	K	E	G	K	I	S	R
41_CD	P	I	S	P	I	E	T	V	P	V	R	L	K	P	G	M	D	G	P	K	V	K	Q	W	P	L	T	E	E	K	I	K	A	L	T	E	I	C	T	D	M	E	K	E	G	K	I	S	K
43_02G	P	I	S	P	I	E	T	V	P	V	(KR)	L	K	P	G	M	D	G	P	K	V	K	Q	W	P	L	T	E	E	K	I	K	A	L	T	E	I	C	T	E	M	E	K	E	G	K	I	S	K
47_BF	P	I	S	P	I	E	T	V	P	V	K	L	K	P	G	M	D	G	P	K	V	K	Q	W	P	L	T	E	E	K	I	(NK)	A	L	I	E	I	C	T	E	M	E	K	E	G	K	I	S	K
49_cpx	P	I	S	P	I	E	T	V	P	V	K	L	K	P	G	M	D	G	P	K	V	K	Q	W	P	L	T	E	E	K	I	K	A	L	T	E	I	C	T	E	M	E	K	E	G	K	I	S	K
52_01B	P	I	S	P	I	D	T	V	P	V	K	L	K	P	G	M	D	G	P	K	V	K	Q	W	P	L	T	E	E	K	I	K	A	L	I	E	I	C	T	E	M	E	K	E	G	?	I	S	K
53_01B	P	I	S	P	I	E	T	V	P	V	K	L	K	P	G	M	D	G	P	K	V	K	Q	W	P	L	T	E	E	K	I	K	A	L	T	E	I	C	K	E	M	E	E	E	G	K	I	S	K
55_01B	P	I	S	P	I	D	T	V	P	V	K	L	K	P	G	M	D	G	P	K	V	K	Q	W	P	L	T	E	E	K	I	K	A	L	T	E	I	C	K	E	M	E	E	E	G	K	I	S	K
56_cpx	P	I	S	H	I	E	T	V	P	V	S	L	K	P	G	M	D	G	P	K	V	K	Q	W	P	L	T	E	E	K	I	K	A	L	T	E	I	C	K	D	M	E	K	E	G	K	I	S	R
63_02A	P	I	S	P	I	E	T	V	P	V	K	L	K	P	G	M	D	G	P	K	V	K	Q	W	P	L	T	E	E	K	I	K	A	L	T	D	I	C	T	E	M	E	K	E	G	K	I	S	K
65_cpx	P	I	S	P	I	E	T	V	P	V	K	L	K	P	G	M	D	G	P	K	V	K	Q	W	P	L	T	(KE)	E	K	I	(EK)	A	L	T	A	I	C	E	E	M	E	K	E	G	K	I	T	K
68_01B	P	I	S	P	I	D	T	V	P	I	K	L	K	P	G	M	D	G	P	K	V	K	Q	W	P	L	T	E	E	K	I	K	A	L	T	E	I	C	K	E	M	E	K	E	G	K	I	S	K
73_BG	P	I	S	P	I	E	T	V	P	V	K	L	K	P	G	M	D	G	P	K	V	K	Q	W	P	L	T	E	E	K	I	K	A	L	T	E	I	C	T	D	M	E	R	E	G	K	I	S	K
76_01B	P	I	S	P	I	E	T	V	P	V	K	L	K	P	G	M	D	G	P	R	V	K	Q	W	P	L	T	E	E	K	I	K	A	L	I	E	I	C	T	E	M	E	K	E	G	K	I	S	K
89_BF	P	I	S	P	I	E	T	V	P	V	K	L	K	P	G	M	D	G	P	K	V	K	Q	W	P	L	T	E	E	K	I	K	A	L	V	E	I	C	T	E	M	E	K	E	G	K	I	S	K
104_0107	P	I	S	P	I	E	T	V	P	V	K	L	K	P	G	M	D	G	P	K	V	K	Q	W	P	L	T	K	E	K	I	E	A	L	T	A	I	C	D	E	M	E	K	E	G	K	I	T	K
105_0108	P	I	S	P	I	E	T	V	P	V	K	L	K	P	G	M	D	G	P	R	V	K	Q	W	P	L	T	E	?	K	I	K	A	L	T	A	I	C	D	E	M	E	K	E	G	K	I	T	K
109_0107	P	I	S	P	I	D	T	V	P	V	K	L	K	P	G	M	D	G	P	R	V	K	Q	W	P	L	T	E	E	K	I	K	A	L	T	E	I	C	K	E	M	E	E	E	G	K	I	S	K
117_0107	P	I	S	P	I	E	T	V	P	V	K	L	K	P	G	M	D	G	P	K	V	K	Q	W	P	L	T	K	E	K	I	E	A	L	T	A	I	C	D	E	M	E	K	E	G	K	I	T	K
[truncated: 391 more columns]

## Sheet: Integrase
Supplementary Table 4. Pol consensus sequences for each HIV-1 variant available in LANL (Integrase)
The most conserved amino acid for each position and variant is indicated with the following color code for aa conservation: dark green, 100%; green, ≥ 90% - <100%; light green, > 75% - <90%; yellow, >50% - ≤ 75%; grey, ≤ 50%
Aa code: A, Alanine; C, Cysteine; D, Aspartic acid; E, Glutamic acid; F, Phenylalanine; G, Glycine; H, Histidine; I, Isoleucine; K, Lysine; L, Leucine; M, Methionine; N, Asparagine; P, Proline; Q, Glutamine; R, Arginine; S, Serine; T, Threonine; V, Valine; W, Tryptophan; Y, Tyrosine; ?, unknown.
The number of sequences for the consensus of each variant and groups N, O, and P is described in Supplementary Table 1. Group M was inferred from its variants consensuses. HIV-1 was inferred from its groups consensuses.
Variant Position	1	2	3	4	5	6	7	8	9	10	11	12	13	14	15	16	17	18	19	20	21	22	23	24	25	26	27	28	29	30	31	32	33	34	35	36	37	38	39	40	41	42	43	44	45	46	47	48	49
HIV-1	F	L	D	G	I	D	Q	A	Q	E	D	H	E	K	Y	H	S	N	W	R	A	L	A	S	D	F	G	L	P	P	I	V	A	K	E	I	I	A	S	C	P	K	C	Q	L	K	G	E	A
Group M	F	L	D	G	I	D	K	A	Q	E	E	H	E	K	Y	H	S	N	W	R	A	M	A	S	D	F	N	L	P	P	V	V	A	K	E	I	V	A	S	C	D	K	C	Q	L	K	G	E	A
Group N	F	L	D	G	I	E	K	A	Q	E	D	H	E	R	Y	H	S	N	W	(KR)	A	M	A	S	D	F	N	L	P	P	I	V	A	K	E	I	V	A	S	C	D	K	C	Q	L	K	G	E	A
Group O	F	L	E	G	I	D	Q	A	Q	E	D	H	E	K	Y	H	S	N	W	R	A	L	A	S	D	F	G	L	P	P	V	V	A	K	E	I	I	A	S	C	P	K	C	H	I	K	G	E	A
Group P	F	L	E	G	I	D	Q	A	Q	E	D	H	E	K	Y	H	S	N	W	R	A	L	A	S	D	F	G	L	P	P	I	V	A	K	E	I	I	N	(SN)	C	P	K	C	(QH)	V	K	G	E	A
A	F	L	D	G	I	D	K	A	Q	E	D	H	E	R	Y	H	S	N	W	R	T	M	A	S	D	F	N	L	P	P	I	V	A	K	E	I	V	A	S	C	D	K	C	Q	L	K	G	E	A
A1	F	L	D	G	I	D	K	A	Q	E	E	H	E	R	Y	H	S	N	W	R	A	M	A	S	D	F	N	L	P	P	I	V	A	K	E	I	V	A	S	C	D	K	C	Q	L	K	G	E	A
A2	F	L	D	G	I	D	K	A	Q	E	E	H	E	R	Y	H	S	N	W	R	A	M	A	H	D	F	N	L	P	P	I	V	A	K	E	I	V	A	S	C	D	K	C	Q	L	K	G	E	A
A3	F	L	D	G	I	D	K	A	Q	E	E	H	E	R	Y	H	S	N	W	R	T	M	A	S	D	F	N	L	P	P	I	V	A	K	E	I	V	A	S	C	D	K	C	Q	L	K	G	E	A
A4	F	L	D	G	I	D	K	A	Q	E	E	H	E	R	Y	H	S	N	W	R	T	M	A	S	D	F	N	L	P	P	V	V	A	K	E	I	V	A	S	C	D	K	C	Q	L	K	G	E	A
A6	F	L	E	G	I	D	K	A	Q	E	E	H	E	K	Y	H	S	N	W	K	A	M	A	S	D	F	N	L	P	P	I	V	A	K	E	I	V	A	S	C	D	K	C	Q	L	K	G	E	A
B	F	L	D	G	I	D	K	A	Q	E	E	H	E	K	Y	H	S	N	W	R	A	M	A	S	D	F	N	L	P	P	V	V	A	K	E	I	V	A	S	C	D	K	C	Q	L	K	G	E	A
C	F	L	D	G	I	D	K	A	Q	E	E	H	E	K	Y	H	S	N	W	R	A	M	A	S	E	F	N	L	P	P	I	V	A	K	E	I	V	A	S	C	D	K	C	Q	L	K	G	E	A
D	F	L	D	G	I	D	K	A	Q	E	E	H	E	K	Y	H	N	N	W	R	A	M	A	S	D	F	N	L	P	P	V	V	A	K	E	I	V	A	S	C	D	K	C	Q	L	K	G	E	A
F1	F	L	D	G	I	D	K	A	Q	E	E	H	E	K	Y	H	N	N	W	R	A	M	A	S	D	F	N	L	P	P	V	V	A	K	E	I	V	A	S	C	D	K	C	Q	L	K	G	E	A
F2	F	L	D	G	I	D	K	A	Q	E	E	H	E	K	Y	H	S	N	W	R	A	M	A	S	D	F	N	L	P	P	V	V	A	K	E	I	V	A	S	C	D	K	C	Q	L	K	G	E	A
G	F	L	D	G	I	D	K	A	Q	E	E	H	E	R	Y	H	S	N	W	R	A	M	A	S	D	F	N	L	P	P	I	V	A	K	E	I	V	A	S	C	D	K	C	Q	L	K	G	E	A
H	F	L	D	G	I	D	K	A	Q	E	E	H	E	R	Y	H	N	N	W	R	A	M	A	S	D	F	N	L	P	P	I	V	A	K	E	I	V	A	S	C	D	K	C	Q	L	K	G	E	A
J	F	L	D	G	I	D	K	A	Q	E	E	H	E	R	Y	H	S	N	W	R	A	M	A	S	D	F	N	L	P	P	V	V	A	K	E	I	V	A	S	C	D	K	C	Q	L	K	G	E	A
K	F	L	D	G	I	D	K	A	Q	E	E	H	E	K	Y	H	N	N	W	R	A	M	A	S	D	F	N	L	P	P	(VI)	V	A	K	E	I	V	A	S	C	D	K	C	Q	L	K	G	E	A
L	F	L	D	G	I	D	K	A	Q	E	E	H	E	K	Y	H	S	N	W	R	A	M	A	S	D	F	N	L	P	P	I	V	A	K	E	I	V	A	S	C	D	K	C	Q	L	K	G	E	A
01_AE	F	L	D	G	I	D	K	A	Q	E	E	H	E	R	Y	H	S	N	W	R	T	M	A	S	D	F	N	L	P	P	I	V	A	K	E	I	V	A	N	C	D	K	C	Q	L	K	G	E	A
02_AG	F	L	D	G	I	D	K	A	Q	E	E	H	E	R	Y	H	S	N	W	R	A	M	A	S	D	F	N	L	P	P	I	V	A	K	E	I	V	A	S	C	D	K	C	Q	L	K	G	E	A
03_AB	F	L	D	G	I	D	K	A	Q	E	E	H	E	K	Y	H	S	N	W	R	A	M	A	S	(DE)	F	N	L	P	P	V	V	A	K	E	I	V	A	S	C	D	K	C	Q	(LI)	K	G	E	A
04_cpx	F	L	D	G	I	D	K	A	Q	E	E	H	E	K	Y	H	N	N	W	R	A	M	A	S	D	F	N	L	P	P	V	V	A	K	E	I	V	A	S	C	N	K	C	Q	L	K	G	E	A
05_DF	F	L	D	G	I	D	K	A	Q	(ED)	E	H	E	K	Y	H	(NS)	N	W	R	A	M	A	S	D	F	N	L	P	P	V	V	A	K	E	I	V	A	S	C	D	K	C	Q	L	K	G	E	A
06_cpx	F	L	D	G	I	D	K	A	Q	E	E	H	E	R	Y	H	S	N	W	R	A	M	A	N	D	F	N	L	P	P	I	V	A	K	E	I	V	A	S	C	D	K	C	Q	L	K	G	E	A
07_BC	F	L	D	G	I	D	K	A	Q	E	E	H	E	R	Y	H	S	N	W	R	A	M	A	S	D	F	N	L	P	P	I	V	A	K	E	I	V	A	S	C	D	Q	C	Q	L	K	G	E	A
08_BC	F	L	D	G	I	D	K	A	Q	E	E	H	E	K	Y	H	S	N	W	R	A	M	A	S	D	F	N	L	P	P	I	V	A	K	E	I	V	A	S	C	D	Q	C	Q	L	K	G	E	A
09_cpx	F	L	D	G	I	D	K	A	Q	E	E	H	E	R	Y	H	S	N	W	R	A	M	A	S	D	F	N	L	P	P	I	V	A	K	E	I	V	A	S	C	D	K	C	Q	L	K	G	E	A
10_CD	F	L	D	G	I	D	K	A	Q	E	E	H	E	K	Y	H	N	N	W	R	A	M	A	S	D	F	N	L	P	P	V	V	A	K	E	I	V	A	S	C	D	K	C	Q	L	K	G	E	A
11_cpx	F	L	D	G	I	D	K	A	Q	E	E	H	E	R	Y	H	S	N	W	R	A	M	A	S	D	F	N	L	P	P	I	V	A	K	E	I	V	A	S	C	D	K	C	Q	L	K	G	E	A
12_BF	F	L	D	G	I	D	K	A	Q	E	E	H	E	K	Y	H	N	N	W	R	A	M	A	S	D	F	N	L	P	P	V	V	A	K	E	I	V	A	S	C	D	K	C	Q	L	K	G	E	A
13_cpx	F	L	D	G	I	(DE)	K	A	Q	E	E	H	E	R	Y	H	S	N	W	R	A	M	A	S	D	F	N	L	P	P	V	V	A	K	E	I	V	A	S	C	D	K	C	Q	L	K	G	E	A
14_BG	F	L	D	G	I	D	K	A	Q	E	E	H	E	K	Y	H	S	N	W	R	A	M	A	S	D	F	N	L	P	P	V	V	A	K	E	I	V	A	S	C	D	K	C	Q	L	K	G	E	A
15_01B	F	L	D	G	I	D	K	A	Q	E	E	H	E	R	Y	H	S	N	W	R	T	M	A	S	D	F	N	L	P	P	I	V	A	K	E	I	V	A	N	C	D	K	C	Q	L	K	G	E	A
16_A2D	F	L	D	G	I	D	K	A	Q	E	E	H	E	K	Y	H	S	N	W	R	A	M	A	H	D	F	N	L	P	P	V	V	A	K	E	I	V	A	(CS)	C	D	K	C	Q	(ILQV)	K	G	E	A
17_BF	F	L	D	G	I	D	K	A	Q	E	E	H	E	K	Y	H	N	N	W	R	A	M	A	S	D	F	N	L	P	P	V	V	A	K	E	I	V	A	S	C	D	K	C	Q	L	K	G	E	A
18_cpx	F	L	D	G	I	E	K	A	Q	E	E	H	D	K	Y	H	N	N	W	R	A	M	A	S	D	F	N	L	P	P	V	V	A	K	E	I	V	A	S	C	D	K	C	Q	L	K	G	E	A
19_cpx	F	L	D	G	I	D	K	A	Q	E	E	H	E	K	Y	H	S	N	W	R	A	M	A	S	D	F	N	L	P	P	I	V	A	K	E	I	V	A	S	C	D	K	C	Q	L	K	G	E	A
20_BG	F	L	D	G	I	D	K	A	Q	E	E	H	E	R	Y	H	S	N	W	R	A	M	A	N	D	F	N	L	P	P	I	V	A	K	E	I	V	A	S	C	D	K	C	Q	L	K	G	E	A
21_A2D	F	L	D	G	I	D	K	A	Q	E	E	H	E	K	Y	H	S	N	W	R	A	M	A	H	D	F	N	L	P	P	I	V	A	K	E	I	V	A	S	C	D	K	C	Q	L	K	G	E	A
22_01A1	F	L	D	G	I	D	K	A	Q	E	D	H	E	R	Y	H	S	N	W	R	T	M	V	S	D	F	N	L	P	P	I	V	A	K	E	I	V	A	S	C	N	K	C	Q	L	K	G	E	A
23_BG	F	L	D	G	I	D	K	A	Q	E	(ED)	H	E	K	Y	H	S	N	W	K	A	M	A	(SG)	D	F	N	(LI)	P	P	V	V	A	K	E	I	V	A	S	C	D	K	C	Q	L	K	G	E	A
24_BG	F	L	D	G	I	D	K	A	Q	E	E	H	E	(RK)	Y	H	S	N	W	R	A	M	A	S	D	F	N	L	P	P	I	V	A	K	E	I	V	A	S	C	N	K	C	Q	L	K	G	E	A
25_cpx	F	L	D	G	I	D	K	A	Q	E	E	H	E	R	Y	H	S	N	W	R	A	M	A	S	D	F	N	L	P	P	(IV)	V	A	K	E	I	V	A	(SC)	C	D	K	C	Q	L	K	G	E	A
26_A5U	F	L	D	G	I	D	K	A	Q	E	D	H	E	K	Y	H	S	N	W	R	A	M	A	N	D	F	N	L	P	P	I	V	A	K	E	I	V	A	S	C	D	K	C	Q	L	K	G	E	A
27_cpx	F	L	D	G	I	D	K	A	Q	E	E	H	E	R	Y	H	(SNT)	N	W	R	A	M	A	S	D	F	N	L	P	P	I	V	A	K	E	I	V	A	S	C	D	K	C	Q	L	K	G	E	A
28_BF	F	L	D	G	I	D	K	A	Q	E	E	H	E	K	Y	H	S	N	W	R	A	M	A	S	D	F	N	L	P	P	I	V	A	K	E	I	V	A	S	C	D	K	C	Q	L	K	G	E	A
29_BF	F	L	D	G	I	D	K	A	Q	E	(DE)	H	E	K	Y	H	N	N	W	R	A	M	A	S	D	F	N	L	P	P	V	V	A	K	E	I	V	A	S	C	D	K	C	Q	L	K	G	E	A
30_0206	F	L	D	G	I	D	K	A	Q	E	E	H	E	R	Y	H	S	N	W	R	A	M	A	S	D	F	N	L	P	P	I	V	A	K	E	I	V	A	S	C	D	K	C	Q	L	K	G	E	A
31_BC	F	L	D	G	I	D	K	A	Q	E	E	H	E	K	Y	H	S	N	W	R	A	M	A	S	E	F	N	L	P	P	I	V	A	K	E	I	V	A	S	C	D	K	C	Q	L	K	G	E	A
32_06A6	F	L	D	G	I	D	K	A	Q	E	E	H	E	(KR)	Y	H	S	N	W	R	A	M	A	N	D	F	N	L	P	P	I	V	A	K	E	I	V	A	S	C	D	K	C	Q	Q	K	G	E	A
33_01B	F	L	D	G	I	D	K	A	Q	E	E	H	E	R	Y	H	S	N	W	R	T	M	A	S	D	F	N	L	P	P	I	V	A	K	E	I	V	A	N	C	D	K	C	Q	L	K	G	E	A
34_01B	F	L	D	G	I	D	K	A	Q	E	E	H	E	R	Y	H	S	N	W	R	T	M	A	S	D	F	N	L	P	P	I	V	A	K	E	I	V	A	N	C	D	K	C	Q	L	K	G	E	A
35_AD	F	L	D	G	I	D	K	A	Q	E	E	H	E	R	Y	H	S	N	W	R	A	M	A	S	D	F	N	L	P	P	I	V	A	K	Q	I	V	A	N	C	D	K	C	Q	L	K	G	E	A
36_cpx	F	L	D	G	I	D	K	A	Q	E	D	H	E	R	Y	H	S	N	W	R	A	M	A	S	D	F	N	L	P	P	I	V	A	K	E	I	V	A	S	C	D	K	C	Q	L	K	G	E	A
37_cpx	F	L	D	G	I	D	K	A	Q	E	D	H	E	R	Y	H	S	N	W	R	A	M	(VA)	(SN)	(ED)	F	N	L	P	P	I	V	A	K	E	I	V	A	S	C	D	K	C	Q	L	K	G	E	A
38_BF1	F	L	D	G	I	D	K	A	Q	E	E	H	E	K	Y	H	S	N	W	R	A	M	A	S	D	F	N	L	P	P	V	V	A	K	E	I	V	A	S	C	D	K	C	Q	L	K	G	E	A
39_BF1	F	L	D	G	I	D	K	A	Q	E	E	H	E	K	Y	H	N	N	W	R	A	M	A	S	D	F	N	L	P	P	V	V	A	K	E	I	V	A	S	C	D	K	C	Q	L	K	G	E	A
40_BF1	F	L	D	G	I	D	K	A	Q	(ED)	E	H	E	K	Y	H	(NS)	N	W	R	A	M	A	S	D	F	N	L	P	P	V	V	A	K	E	I	V	A	S	C	D	K	C	Q	L	K	G	E	A
41_CD	F	L	D	G	I	D	K	A	Q	E	E	H	E	K	Y	H	S	N	W	R	A	M	A	S	D	F	N	L	P	P	V	V	A	K	E	I	V	A	S	C	D	K	C	Q	L	K	G	E	A
42_BF	F	L	D	G	I	D	K	A	Q	E	D	H	E	K	Y	H	S	N	W	K	A	M	A	S	D	F	N	I	P	P	V	V	A	K	E	I	I	A	C	C	D	K	C	Q	L	K	G	E	A
43_02G	F	L	D	G	I	D	K	A	Q	E	E	H	E	R	Y	H	S	N	W	R	A	M	A	S	D	F	N	L	P	P	V	V	A	K	E	I	V	A	S	C	D	K	C	Q	L	K	G	E	A
44_BF	F	L	D	G	I	D	K	A	Q	E	D	H	E	K	Y	H	S	N	W	R	A	M	A	S	D	F	N	L	P	P	I	I	A	K	E	I	I	A	S	C	D	K	C	Q	L	K	G	E	A
45_cpx	F	L	D	G	I	D	K	A	Q	E	E	H	E	K	Y	H	S	N	W	R	A	M	A	S	D	F	N	L	P	P	I	V	A	K	E	I	V	A	S	C	D	K	C	Q	L	K	G	E	A
46_BF1	F	L	D	G	I	D	K	A	Q	E	E	H	E	K	Y	H	N	N	W	R	A	M	A	S	D	F	N	L	P	P	V	V	A	K	E	I	V	A	S	C	D	K	C	Q	L	K	G	E	A
47_BF	F	L	D	G	I	D	K	A	Q	E	E	H	E	K	Y	H	N	N	W	R	A	M	A	S	D	F	(SN)	I	P	P	V	V	A	K	E	I	V	A	S	C	D	K	C	Q	Q	K	G	E	A
49_cpx	F	L	D	G	I	D	K	A	Q	E	E	H	E	K	Y	H	S	N	W	R	A	M	A	S	E	F	N	L	P	P	I	V	A	K	E	I	V	A	S	C	D	K	C	Q	L	K	G	E	A
50_A1D	F	L	D	G	I	D	K	A	Q	E	D	H	E	K	Y	H	S	N	W	R	T	M	A	S	D	F	N	L	P	P	V	V	A	R	E	I	V	A	S	C	D	K	C	Q	L	K	G	E	A
52_01B	F	L	D	G	I	D	K	A	Q	E	E	H	E	R	Y	H	S	N	W	R	T	M	A	S	D	F	N	L	P	P	V	I	A	K	E	I	V	A	S	C	D	K	C	Q	L	K	G	E	A
53_01B	F	L	D	G	I	D	K	A	Q	E	E	H	E	R	Y	H	S	N	W	R	T	M	A	S	D	F	N	L	P	P	V	V	A	K	E	I	V	A	N	C	D	K	C	Q	L	K	G	E	A
55_01B	F	L	D	G	I	D	K	A	Q	E	D	H	E	(KR)	Y	H	S	N	W	R	T	M	A	S	D	F	N	L	P	P	V	V	A	K	E	I	V	A	S	C	N	K	C	Q	L	K	G	E	A
56_cpx	F	L	D	G	I	D	K	A	Q	E	D	H	E	K	Y	H	S	N	W	R	T	M	A	S	D	F	N	L	P	P	V	V	A	K	E	I	V	A	S	C	D	K	C	Q	L	K	G	E	A
60_BC	F	L	D	G	I	D	K	A	Q	E	E	H	E	K	Y	H	S	N	W	R	A	M	A	S	D	F	N	L	P	P	I	V	A	K	E	I	V	A	S	C	D	K	C	Q	L	K	G	E	A
63_02A	F	L	D	G	I	D	K	A	Q	E	D	H	E	R	Y	H	S	N	W	R	A	M	A	N	D	F	N	L	P	P	I	V	A	K	E	I	V	A	S	C	D	K	C	Q	L	K	G	E	A
65_cpx	F	L	D	G	I	D	K	A	Q	(DE)	E	H	E	K	Y	H	S	N	W	R	A	M	A	S	D	F	N	L	P	P	V	V	A	K	E	I	V	A	(CS)	C	D	K	C	Q	L	K	G	E	A
66_BF1	F	L	D	G	I	D	K	A	Q	(ED)	(DE)	H	E	K	Y	H	(TS)	N	W	R	A	M	A	S	D	F	N	L	P	P	V	V	A	K	E	I	V	A	S	C	D	K	C	Q	L	K	G	E	A
68_01B	F	L	D	G	I	D	K	A	Q	E	E	H	E	K	Y	H	S	N	W	R	A	M	V	S	D	F	N	L	P	P	V	V	A	K	E	I	V	A	S	C	D	K	C	Q	I	K	G	E	A
69_01B	F	L	D	G	I	D	K	A	Q	E	E	H	E	K	Y	H	S	N	W	R	A	M	A	S	E	F	N	L	P	P	I	V	A	K	E	I	V	A	N	C	D	K	C	Q	L	K	G	E	A
71_BF1	F	L	D	G	I	D	K	A	Q	E	E	H	E	K	Y	H	S	N	W	R	A	M	A	S	D	F	N	L	P	P	V	V	A	K	E	I	V	A	S	C	D	K	C	Q	L	K	G	E	A
73_BG	F	L	D	G	I	D	K	A	Q	E	D	H	E	K	Y	H	S	N	W	R	A	M	A	S	D	F	N	L	P	P	V	V	A	K	E	I	V	A	S	C	D	K	C	Q	L	K	G	E	A
75_BF1	F	L	D	G	I	D	(KQ)	A	Q	E	(ED)	H	E	K	Y	H	N	N	W	R	S	M	A	(NS)	D	F	N	L	P	P	V	(VI)	A	K	E	I	V	A	S	C	D	K	C	Q	L	K	G	E	A
76_01B	F	L	D	G	I	D	K	A	Q	E	E	H	E	K	Y	H	S	N	W	R	A	M	A	S	D	F	N	L	P	P	V	V	A	K	E	I	V	A	S	C	D	K	C	Q	L	K	G	E	A
88_BC	F	L	D	G	I	D	K	A	Q	E	E	H	E	(KR)	Y	H	S	N	W	R	A	M	A	S	D	F	N	L	P	P	I	V	A	K	E	I	V	A	S	C	D	Q	C	Q	L	K	G	E	A
89_BF	F	L	D	G	I	D	K	A	Q	E	D	H	(ED)	K	Y	H	S	N	W	R	A	M	A	S	D	F	N	L	P	P	V	V	A	K	E	I	I	A	S	C	D	K	C	Q	L	K	G	E	A
92_C2U	F	L	D	G	I	D	K	A	Q	(ED)	E	H	E	(KR)	Y	H	(NS)	N	W	R	A	M	A	S	D	F	N	L	P	P	(VI)	V	A	K	E	I	V	A	S	C	D	K	C	Q	(ML)	K	G	E	A
104_0107	F	L	D	G	I	D	K	A	Q	E	D	H	E	K	Y	H	S	N	W	R	A	M	A	S	D	F	N	L	P	P	V	I	A	K	E	I	V	A	S	C	H	Q	C	Q	L	K	G	E	A
105_0108	F	L	D	G	I	D	K	A	Q	E	E	H	E	?	Y	H	S	N	W	R	A	M	A	S	D	F	N	L	P	P	I	V	A	K	E	I	V	A	S	C	D	K	C	Q	L	K	G	E	A
109_0107	F	L	D	G	I	D	K	A	Q	E	E	H	E	R	Y	H	S	N	W	R	A	M	A	S	D	F	N	L	P	P	V	V	A	K	E	I	V	A	S	C	D	Q	C	Q	L	K	G	E	A
117_0107	F	L	D	G	I	D	K	A	Q	E	E	H	E	K	Y	H	S	N	W	R	A	M	A	S	D	F	N	L	P	P	I	V	A	K	E	I	V	A	S	C	D	Q	C	Q	L	K	G	E	A
[truncated: 239 more columns]
